# Supplementary material for: 3-[2-(2,3-Dioxoindolin-1-yl)eth­yl]-1,3-oxazolidin-2-one
Source: Acta Crystallogr Sect E Struct Rep Online. 2010 Jan 27;66(Pt 2):o454. doi: 10.1107/S1600536810002576 (PMC2979849; doi:10.1107/S1600536810002576)
Supplement: Supplementary file 2 [file e-66-0o454-Isup2.hkl]

# 
# h,k,l, Fc-squared, Fo-squared, sigma(Fo-squared) and status flag 
# 
data_I
_shelx_title '  P-1' 
_shelx_refln_list_code          4 
_shelx_F_calc_maximum      114.38 
_exptl_crystal_F_000       272.00 
_reflns_d_resolution_high  0.7696 
 
loop_ 
 _symmetry_equiv_pos_as_xyz 
 'x, y, z' 
 '-x, -y, -z' 
 
_cell_length_a     7.1198 
_cell_length_b     7.4694 
_cell_length_c    12.0319 
_cell_angle_alpha  83.338 
_cell_angle_beta   79.084 
_cell_angle_gamma  81.372 
 
_shelx_F_squared_multiplier     1.000 
 
loop_ 
 _refln_index_h 
 _refln_index_k 
 _refln_index_l 
 _refln_F_squared_calc 
 _refln_F_squared_meas 
 _refln_F_squared_sigma 
 _refln_observed_status 
   1   0   0        0.40       -0.12      0.08 o 
   2   0   0     1387.64     1380.25     13.40 o 
   3   0   0        6.96        7.22      0.32 o 
   4   0   0        0.43        1.07      0.33 o 
   5   0   0        5.42        6.46      0.45 o 
   6   0   0       31.23       31.40      0.93 o 
   7   0   0       39.51       40.30      1.05 o 
   8   0   0        0.27       -0.19      0.65 o 
   9   0   0        0.14        0.22      0.84 o 
  -8   1   0        2.70        1.70      0.80 o 
  -7   1   0        0.21        0.00      0.50 o 
  -6   1   0        0.05        0.39      0.48 o 
  -5   1   0       11.86       12.46      0.58 o 
  -4   1   0      217.53      217.60      2.53 o 
  -3   1   0      299.32      299.07      3.28 o 
  -2   1   0        0.97        1.11      0.23 o 
  -1   1   0      160.63      136.41      1.42 o 
   0   1   0      768.07      749.57      6.38 o 
   1   1   0     4019.69     3707.57     36.39 o 
   2   1   0       72.01       69.58      0.96 o 
   3   1   0       28.51       35.41      0.77 o 
   4   1   0       68.36       69.14      1.09 o 
   5   1   0        2.79        1.99      0.49 o 
   6   1   0        0.10        0.82      0.54 o 
   7   1   0        0.12        0.61      0.56 o 
   8   1   0        1.79        2.31      0.67 o 
   9   1   0        2.75        2.44      0.90 o 
  -8   2   0       10.94       11.79      1.03 o 
  -7   2   0        4.64        4.72      0.62 o 
  -6   2   0       45.24       41.18      0.98 o 
  -5   2   0      184.53      189.44      2.38 o 
  -4   2   0       12.87       11.08      0.51 o 
  -3   2   0        1.77        2.47      0.33 o 
  -2   2   0      121.86      123.37      1.30 o 
  -1   2   0      235.86      231.79      2.37 o 
   0   2   0      884.56      869.41      9.14 o 
   1   2   0       48.52       56.33      0.90 o 
   2   2   0       26.83       29.02      0.57 o 
   3   2   0      607.31      592.93      7.48 o 
   4   2   0      293.79      307.04      3.69 o 
   5   2   0       35.75       34.22      0.89 o 
   6   2   0       10.41       12.33      0.90 o 
   7   2   0        8.39        7.97      0.65 o 
   8   2   0        5.46        4.87      0.72 o 
   9   2   0       11.46       14.87      1.12 o 
  -8   3   0        2.83        2.99      0.81 o 
  -7   3   0        2.13        0.39      0.61 o 
  -6   3   0        0.80        1.29      0.51 o 
  -5   3   0       11.26       10.03      0.61 o 
  -4   3   0      285.99      279.97      3.03 o 
  -3   3   0        5.54        6.91      0.37 o 
  -2   3   0        0.02       -0.03      0.31 o 
  -1   3   0      184.73      182.23      2.08 o 
   0   3   0      741.11      773.92      8.89 o 
   1   3   0      470.76      482.01      5.11 o 
   2   3   0      268.28      252.36      2.76 o 
   3   3   0       12.91        8.22      0.41 o 
   4   3   0       44.64       46.29      0.95 o 
   5   3   0       30.04       33.81      0.91 o 
   6   3   0       16.15       15.13      0.69 o 
   7   3   0        1.18        1.63      0.57 o 
   8   3   0        0.33        0.55      0.65 o 
  -7   4   0        1.42        2.44      0.99 o 
  -6   4   0       11.62       11.87      0.72 o 
  -5   4   0        1.52        2.12      0.50 o 
  -4   4   0        4.69        4.87      0.60 o 
  -3   4   0        7.35        9.41      0.49 o 
  -2   4   0      144.17      145.31      1.82 o 
  -1   4   0       13.83       16.73      0.49 o 
   0   4   0       33.92       35.23      0.67 o 
   1   4   0      145.89      157.72      1.77 o 
   2   4   0       24.10       23.07      0.58 o 
   3   4   0       60.81       67.24      1.25 o 
   4   4   0       22.53       23.14      0.72 o 
   5   4   0       27.86       28.91      0.88 o 
   6   4   0        1.16        0.97      0.51 o 
   7   4   0        0.06       -0.54      0.63 o 
   8   4   0        3.76        3.16      0.83 o 
  -7   5   0        2.59        1.62      0.79 o 
  -6   5   0        6.73        7.01      0.70 o 
  -5   5   0       14.71       14.36      0.74 o 
  -4   5   0        3.02        3.94      0.51 o 
  -3   5   0       62.21       62.82      1.09 o 
  -2   5   0        7.34        8.77      0.56 o 
  -1   5   0       28.43       26.94      0.73 o 
   0   5   0       90.13       92.73      1.32 o 
   1   5   0       51.15       55.94      1.01 o 
   2   5   0       12.00       12.67      0.53 o 
   3   5   0        0.67        1.48      0.43 o 
   4   5   0       80.25       76.34      1.42 o 
   5   5   0        0.10       -0.71      0.48 o 
   6   5   0        7.58        8.24      0.66 o 
   7   5   0        0.42       -0.04      0.61 o 
   8   5   0       10.03       12.39      1.07 o 
  -6   6   0        9.39       10.95      0.93 o 
  -5   6   0        3.43        3.48      0.66 o 
  -4   6   0       16.19       16.66      0.84 o 
  -3   6   0       52.08       53.33      1.05 o 
  -2   6   0       85.27       87.12      1.52 o 
  -1   6   0       80.01       78.97      1.48 o 
   0   6   0        0.00       -0.29      0.47 o 
   1   6   0        8.01        7.30      0.55 o 
   2   6   0       86.66       79.88      1.24 o 
   3   6   0       44.31       46.68      0.92 o 
   4   6   0        6.57        6.40      0.54 o 
   5   6   0       37.88       36.01      0.93 o 
   6   6   0        1.00        1.25      0.70 o 
   7   6   0       19.24       18.89      0.96 o 
  -5   7   0        8.86        8.33      0.90 o 
  -4   7   0       22.35       22.55      0.93 o 
  -3   7   0       79.98       76.68      1.49 o 
  -2   7   0       24.91       23.04      0.93 o 
  -1   7   0       78.89       73.43      1.29 o 
   0   7   0       16.23       18.33      0.70 o 
   1   7   0        0.50        0.76      0.46 o 
   2   7   0      142.84      136.95      1.91 o 
   3   7   0       10.07       10.67      0.54 o 
   4   7   0       23.66       23.14      0.78 o 
   5   7   0        4.49        5.81      0.60 o 
   6   7   0        8.78        7.27      0.70 o 
   7   7   0        0.48       -0.67      0.79 o 
  -4   8   0        0.01        0.51      0.83 o 
  -3   8   0        0.14        0.07      0.63 o 
  -2   8   0        1.29        1.17      0.61 o 
  -1   8   0        1.82        2.09      0.54 o 
   0   8   0       11.09       12.55      0.70 o 
   1   8   0        0.04       -0.33      0.51 o 
   2   8   0        9.74        8.21      0.62 o 
   3   8   0        8.90        9.37      0.60 o 
   4   8   0        0.03        0.20      0.59 o 
   5   8   0        0.01       -0.50      0.65 o 
   6   8   0        0.95        0.38      0.82 o 
  -2   9   0        0.12       -0.48      0.83 o 
  -1   9   0        5.06        5.41      0.81 o 
   0   9   0        0.36       -0.71      0.69 o 
   1   9   0        0.00        0.57      0.68 o 
   2   9   0        0.04        0.34      0.69 o 
   3   9   0        0.02        0.17      0.65 o 
   4   9   0        1.78        2.39      0.93 o 
  -4  -9   1        4.49        6.24      0.91 o 
  -3  -9   1        0.05       -0.97      0.70 o 
  -2  -9   1        0.09       -0.18      0.62 o 
  -1  -9   1       13.60       13.35      0.97 o 
   0  -9   1        0.08        0.66      0.68 o 
   1  -9   1        5.29        5.78      0.81 o 
  -5  -8   1       12.05       14.19      1.56 o 
  -4  -8   1        3.68        2.24      0.63 o 
  -3  -8   1        2.82        3.43      0.57 o 
  -2  -8   1       13.19       13.41      0.77 o 
  -1  -8   1        1.60        1.21      0.52 o 
   0  -8   1        0.68        1.90      0.54 o 
   1  -8   1        0.25        0.46      0.52 o 
   2  -8   1        3.90        4.23      0.66 o 
   3  -8   1        0.03        1.08      0.72 o 
   4  -8   1        0.11       -0.18      1.04 o 
  -6  -7   1        0.43        1.23      0.69 o 
  -5  -7   1        0.00       -0.48      0.56 o 
  -4  -7   1        0.32        0.21      0.55 o 
  -3  -7   1        1.50        1.89      0.44 o 
  -2  -7   1        1.69        1.48      0.49 o 
  -1  -7   1        2.18        1.14      0.48 o 
   0  -7   1       54.46       49.44      1.15 o 
   1  -7   1       28.94       26.72      0.80 o 
   2  -7   1        9.21       10.77      0.65 o 
   3  -7   1       29.80       28.92      0.97 o 
   4  -7   1        8.04        8.21      0.74 o 
   5  -7   1       10.16        9.91      0.91 o 
  -7  -6   1        1.26        1.64      0.83 o 
  -6  -6   1        3.04        3.73      0.68 o 
  -5  -6   1       21.93       21.05      0.80 o 
  -4  -6   1        9.20        9.47      0.58 o 
  -3  -6   1        0.17        0.20      0.50 o 
  -2  -6   1        0.44        0.33      0.45 o 
  -1  -6   1      159.25      160.64      2.10 o 
   0  -6   1       99.91       93.31      1.62 o 
   1  -6   1       32.06       28.73      0.81 o 
   2  -6   1        8.58        8.44      0.59 o 
   3  -6   1       68.14       64.80      1.22 o 
   4  -6   1       30.24       32.48      0.92 o 
   5  -6   1       52.04       55.71      1.78 o 
   6  -6   1        2.74        2.76      0.79 o 
  -8  -5   1        1.67        1.92      0.90 o 
  -7  -5   1        5.21        5.13      0.79 o 
  -6  -5   1        5.25        4.81      0.65 o 
  -5  -5   1       34.79       34.45      0.96 o 
  -4  -5   1        0.45       -0.12      0.49 o 
  -3  -5   1        5.91        7.04      0.51 o 
  -2  -5   1       52.50       45.72      0.91 o 
  -1  -5   1       13.22       15.25      0.55 o 
   0  -5   1       28.02       32.40      0.77 o 
   1  -5   1       14.95       16.25      0.72 o 
   2  -5   1      121.37      119.77      1.66 o 
   3  -5   1        9.72        9.39      0.61 o 
   4  -5   1        0.17        0.70      0.48 o 
   5  -5   1       18.61       18.85      0.76 o 
   6  -5   1       13.93       16.75      0.90 o 
   7  -5   1        0.26        0.34      0.88 o 
  -8  -4   1       23.41       23.83      1.27 o 
  -7  -4   1        2.42        2.17      0.66 o 
  -6  -4   1        4.27        5.10      0.58 o 
  -5  -4   1       28.06       27.38      0.84 o 
  -4  -4   1        0.08        0.04      0.45 o 
  -3  -4   1      277.13      288.75      3.51 o 
  -2  -4   1       75.62       81.85      1.06 o 
  -1  -4   1      190.01      228.92      2.46 o 
   0  -4   1       17.94       17.37      0.49 o 
   1  -4   1      341.62      365.30      4.01 o 
   2  -4   1       20.10       20.26      0.52 o 
   3  -4   1        1.33        1.17      0.40 o 
   4  -4   1       24.66       26.05      0.78 o 
   5  -4   1        0.00        0.46      0.48 o 
   6  -4   1       31.57       29.17      0.89 o 
   7  -4   1        2.22        2.67      0.67 o 
  -8  -3   1        0.12       -1.15      0.76 o 
  -7  -3   1        3.62        5.67      0.84 o 
  -6  -3   1        5.34        6.02      0.56 o 
  -5  -3   1        3.76        3.67      0.53 o 
  -4  -3   1       26.18       25.34      0.74 o 
  -3  -3   1      223.78      234.19      2.86 o 
  -2  -3   1      469.09      476.76      5.47 o 
  -1  -3   1      418.18      362.18      3.90 o 
   0  -3   1      298.35      295.43      3.09 o 
   1  -3   1      324.17      342.84      3.79 o 
   2  -3   1       18.69       17.20      0.45 o 
   3  -3   1        1.39        1.72      0.28 o 
   4  -3   1       18.13       19.85      0.60 o 
   5  -3   1        0.43        0.77      0.48 o 
   6  -3   1       51.08       46.71      1.05 o 
   7  -3   1        1.47        1.49      0.66 o 
   8  -3   1        1.44        0.67      0.75 o 
  -8  -2   1        2.31        1.84      0.85 o 
  -7  -2   1       32.24       30.93      1.30 o 
  -6  -2   1        0.01        0.41      0.50 o 
  -5  -2   1        0.00        0.29      0.46 o 
  -4  -2   1       23.28       22.28      0.67 o 
  -3  -2   1       45.17       46.01      0.80 o 
  -2  -2   1     1239.76     1246.13     13.88 o 
  -1  -2   1      581.08      599.60      5.84 o 
   0  -2   1     2484.28     2388.35     21.16 o 
   1  -2   1      701.36      722.11      6.83 o 
   2  -2   1       10.47       11.77      0.34 o 
   3  -2   1      124.72      121.68      1.66 o 
   4  -2   1       56.21       58.23      0.99 o 
   5  -2   1       16.82       18.86      0.68 o 
   6  -2   1        2.50        1.91      0.49 o 
   7  -2   1       22.08       23.53      0.82 o 
   8  -2   1        3.48        3.08      0.67 o 
  -8  -1   1        0.04       -0.07      0.72 o 
  -7  -1   1       39.24       38.08      1.15 o 
  -6  -1   1        8.56        9.71      0.57 o 
  -5  -1   1       79.28       79.98      1.33 o 
  -4  -1   1        4.24        4.48      0.40 o 
  -3  -1   1      288.67      289.17      3.40 o 
  -2  -1   1      244.36      265.08      2.87 o 
  -1  -1   1      750.48      658.16      6.86 o 
   0  -1   1      465.15      433.01      3.92 o 
   1  -1   1      222.47      204.75      1.89 o 
   2  -1   1     1262.57     1277.80     13.23 o 
   3  -1   1      670.10      674.10      7.10 o 
   4  -1   1        0.40        0.34      0.35 o 
   5  -1   1        1.60        0.72      0.45 o 
   6  -1   1        7.32        6.61      0.55 o 
   7  -1   1       21.75       22.10      0.80 o 
   8  -1   1        0.22        0.42      0.60 o 
  -8   0   1        0.26        0.36      0.74 o 
  -7   0   1        2.20        1.49      0.61 o 
  -6   0   1       31.01       32.39      0.81 o 
  -5   0   1      150.08      147.34      1.89 o 
  -4   0   1       34.26       35.73      0.70 o 
  -3   0   1        5.95        7.50      0.29 o 
  -2   0   1      585.44      573.69      5.25 o 
  -1   0   1     2967.44     2896.92     27.29 o 
   0   0   1      132.21        0.00      0.04 o 
   1   0   1       10.15        3.14      0.18 o 
   2   0   1    13083.05    12332.67    190.98 o 
   3   0   1        0.61        1.43      0.24 o 
   4   0   1        0.08        0.06      0.31 o 
   5   0   1        5.24        4.17      0.48 o 
   6   0   1        2.11        2.48      0.52 o 
   7   0   1        0.26       -0.01      0.54 o 
   8   0   1        0.21       -0.05      0.66 o 
   9   0   1        7.91        9.87      1.15 o 
  -8   1   1        7.08        6.76      0.89 o 
  -7   1   1        7.50        7.40      0.73 o 
  -6   1   1        0.64        1.79      0.48 o 
  -5   1   1      105.02       98.70      1.71 o 
  -4   1   1        7.02        6.78      0.38 o 
  -3   1   1       29.37       26.87      0.51 o 
  -2   1   1      165.22      150.67      1.40 o 
  -1   1   1       10.85       13.98      0.33 o 
   0   1   1     4302.18     4037.54     43.35 o 
   1   1   1      961.50      949.25     10.72 o 
   2   1   1     1370.13     1445.82     14.95 o 
   3   1   1      262.34      255.56      2.81 o 
   4   1   1       38.58       44.41      0.95 o 
   5   1   1        8.46        7.25      0.54 o 
   6   1   1        5.65        4.83      0.58 o 
   7   1   1       12.98       15.99      0.75 o 
   8   1   1        0.78        0.01      0.65 o 
   9   1   1        1.59        0.44      0.96 o 
  -8   2   1        0.24       -0.73      0.78 o 
  -7   2   1        0.16        0.20      0.64 o 
  -6   2   1        0.00       -0.29      0.45 o 
  -5   2   1        1.02        2.38      0.51 o 
  -4   2   1       26.31       29.09      0.73 o 
  -3   2   1      238.58      231.74      2.48 o 
  -2   2   1      127.13      127.79      1.76 o 
  -1   2   1      278.71      288.78      2.65 o 
   0   2   1      386.15      383.71      3.50 o 
   1   2   1        7.04        6.00      0.26 o 
   2   2   1       84.95       85.21      1.05 o 
   3   2   1      298.12      296.49      3.48 o 
   4   2   1       36.22       31.20      0.82 o 
   5   2   1       88.54       86.59      1.39 o 
   6   2   1       27.33       31.55      0.94 o 
   7   2   1       20.68       20.23      0.79 o 
   8   2   1        0.53        0.36      0.64 o 
   9   2   1        0.82        1.05      0.96 o 
  -8   3   1        2.65        2.23      0.82 o 
  -7   3   1        0.05        0.38      0.64 o 
  -6   3   1       52.22       50.03      1.14 o 
  -5   3   1      111.90      104.59      1.54 o 
  -4   3   1       24.77       24.14      0.63 o 
  -3   3   1        1.83        1.82      0.33 o 
  -2   3   1      463.17      459.97      4.69 o 
  -1   3   1        8.78        7.71      0.28 o 
   0   3   1       17.04       16.00      0.37 o 
   1   3   1      333.21      338.71      3.65 o 
   2   3   1      356.05      334.99      3.91 o 
   3   3   1      152.98      157.86      2.02 o 
   4   3   1      334.91      338.43      4.06 o 
   5   3   1       29.51       29.73      0.84 o 
   6   3   1       17.26       17.72      1.01 o 
   7   3   1        0.10       -0.08      0.53 o 
   8   3   1       13.85       13.74      0.87 o 
   9   3   1        1.82        3.40      1.05 o 
  -7   4   1        0.20        0.06      0.70 o 
  -6   4   1        1.24        0.95      0.58 o 
  -5   4   1       42.61       39.16      0.95 o 
  -4   4   1       39.13       36.85      0.90 o 
  -3   4   1       57.70       60.06      0.98 o 
  -2   4   1        1.78        2.34      0.37 o 
  -1   4   1       72.69       72.68      1.06 o 
   0   4   1      290.39      292.73      3.46 o 
   1   4   1      131.57      149.43      1.69 o 
   2   4   1        6.79        7.92      0.46 o 
   3   4   1      193.67      208.17      2.40 o 
   4   4   1        7.90        7.42      0.53 o 
   5   4   1       82.94       85.34      1.46 o 
   6   4   1        2.32        3.20      0.54 o 
   7   4   1       10.06        9.59      0.69 o 
   8   4   1        2.06        1.46      0.69 o 
  -6   5   1        0.61       -0.18      0.65 o 
  -5   5   1       19.38       19.53      0.80 o 
  -4   5   1        3.23        3.91      0.54 o 
  -3   5   1       88.75       87.47      1.30 o 
  -2   5   1       31.92       30.82      0.78 o 
  -1   5   1      111.20      107.80      1.82 o 
   0   5   1      184.00      177.52      2.16 o 
   1   5   1       29.59       24.64      0.65 o 
   2   5   1        2.73        2.21      0.55 o 
   3   5   1       11.75       14.46      0.53 o 
   4   5   1       62.04       60.78      1.39 o 
   5   5   1        1.84        2.05      0.51 o 
   6   5   1        0.19        0.16      0.55 o 
   7   5   1        9.66       10.06      0.71 o 
   8   5   1        0.01       -0.05      1.12 o 
  -6   6   1        0.11        0.08      0.95 o 
  -5   6   1       20.63       19.74      0.98 o 
  -4   6   1        1.36        1.52      0.60 o 
  -3   6   1       48.72       46.12      0.94 o 
  -2   6   1        6.71        5.71      0.50 o 
  -1   6   1      110.39      101.47      1.52 o 
   0   6   1       68.80       64.56      1.15 o 
   1   6   1      126.75      114.11      1.52 o 
   2   6   1        1.56        2.18      0.45 o 
   3   6   1       72.75       72.74      1.15 o 
   4   6   1        0.47        1.00      0.48 o 
   5   6   1       54.90       57.98      1.14 o 
   6   6   1       17.98       18.87      1.13 o 
   7   6   1        0.93        0.96      0.89 o 
  -5   7   1        2.40        2.36      0.81 o 
  -4   7   1        0.12       -0.52      0.65 o 
  -3   7   1        3.14        4.20      0.63 o 
  -2   7   1       42.08       43.72      1.04 o 
  -1   7   1      133.82      127.68      1.82 o 
   0   7   1       15.44       15.46      0.79 o 
   1   7   1      160.90      149.42      2.01 o 
   2   7   1       14.42       13.37      0.63 o 
   3   7   1       19.96       20.63      0.68 o 
   4   7   1       33.26       32.27      0.91 o 
   5   7   1        6.06        5.17      0.59 o 
   6   7   1        1.46        0.92      0.65 o 
   7   7   1        0.52       -0.74      0.71 o 
  -3   8   1        2.24        1.31      0.71 o 
  -2   8   1        0.06       -0.01      0.58 o 
  -1   8   1        0.85        1.45      0.75 o 
   0   8   1        2.64        3.37      0.62 o 
   1   8   1       18.59       20.14      0.76 o 
   2   8   1        5.32        5.67      0.60 o 
   3   8   1        1.49        2.02      0.50 o 
   4   8   1        3.08        3.38      0.59 o 
   5   8   1       11.72       12.43      0.86 o 
   6   8   1        3.78        3.07      0.76 o 
  -2   9   1        0.76       -0.05      0.75 o 
  -1   9   1        2.15        3.74      0.80 o 
   0   9   1        2.86        5.46      1.09 o 
   1   9   1        7.38        8.94      0.74 o 
   2   9   1        8.44        8.29      0.74 o 
   3   9   1        6.69        7.75      0.70 o 
   4   9   1        1.58        1.06      0.72 o 
  -3  -9   2        4.79        5.12      0.84 o 
  -2  -9   2       26.53       32.04      1.22 o 
  -1  -9   2        0.46        0.60      0.90 o 
   0  -9   2        2.93        3.72      0.80 o 
   1  -9   2        0.77        0.43      0.99 o 
  -5  -8   2        2.37        1.22      1.24 o 
  -4  -8   2        2.32        1.50      0.69 o 
  -3  -8   2        1.19        0.46      0.61 o 
  -2  -8   2        4.71        3.21      0.54 o 
  -1  -8   2        5.88        5.66      0.70 o 
   0  -8   2        4.09        5.19      0.65 o 
   1  -8   2        0.04       -0.31      0.55 o 
   2  -8   2        0.38        0.98      0.61 o 
   3  -8   2        0.13        0.26      0.64 o 
  -6  -7   2        0.03       -0.03      0.69 o 
  -5  -7   2       10.23        9.60      0.82 o 
  -4  -7   2       11.97       10.83      0.70 o 
  -3  -7   2        0.08       -0.13      0.52 o 
  -2  -7   2        3.00        1.69      0.48 o 
  -1  -7   2        2.76        3.09      0.50 o 
   0  -7   2       32.09       29.46      0.82 o 
   1  -7   2        3.35        4.11      0.54 o 
   2  -7   2       14.66       15.56      0.70 o 
   3  -7   2       42.32       41.14      1.11 o 
   4  -7   2        0.09        0.21      0.65 o 
   5  -7   2       12.97       13.18      0.95 o 
  -7  -6   2        0.07        0.29      0.82 o 
  -6  -6   2        0.10        1.00      0.72 o 
  -5  -6   2        0.79        0.63      0.58 o 
  -4  -6   2        0.57        1.00      0.51 o 
  -3  -6   2       76.73       71.70      1.35 o 
  -2  -6   2       41.16       38.43      0.80 o 
  -1  -6   2       17.70       19.60      0.63 o 
   0  -6   2       10.38        8.16      0.45 o 
   1  -6   2       33.71       34.42      0.89 o 
   2  -6   2       63.51       63.94      1.17 o 
   3  -6   2       25.94       24.61      0.80 o 
   4  -6   2       12.01       10.59      0.77 o 
   5  -6   2       23.39       24.61      0.94 o 
   6  -6   2        2.57        1.84      0.94 o 
  -7  -5   2        0.16       -0.81      0.73 o 
  -6  -5   2       29.52       28.46      1.14 o 
  -5  -5   2       13.78       12.75      0.75 o 
  -4  -5   2        3.16        2.57      0.52 o 
  -3  -5   2      120.38      117.22      1.63 o 
  -2  -5   2        6.69        6.88      0.43 o 
  -1  -5   2       34.46       33.65      0.78 o 
   0  -5   2       61.58       61.26      1.10 o 
   1  -5   2       17.89       20.24      0.83 o 
   2  -5   2       11.13       10.84      0.57 o 
   3  -5   2        0.62        0.98      0.39 o 
   4  -5   2       93.81       93.83      1.48 o 
   5  -5   2        1.05        0.14      0.52 o 
   6  -5   2        0.88        0.19      0.63 o 
   7  -5   2        0.14       -0.65      0.72 o 
  -8  -4   2       10.79       13.64      1.00 o 
  -7  -4   2        1.96        1.61      0.76 o 
  -6  -4   2        7.30        6.73      0.67 o 
  -5  -4   2        1.04        1.25      0.47 o 
  -4  -4   2       15.04       14.90      0.64 o 
  -3  -4   2      166.04      153.21      2.06 o 
  -2  -4   2        5.31        4.41      0.38 o 
  -1  -4   2      402.47      433.14      4.42 o 
   0  -4   2      271.13      290.95      3.10 o 
   1  -4   2        0.00        0.28      0.33 o 
   2  -4   2       63.02       61.79      0.95 o 
   3  -4   2       17.05       19.57      0.57 o 
   4  -4   2        0.03        0.03      0.65 o 
   5  -4   2       36.02       37.78      0.93 o 
   6  -4   2       13.70       15.63      0.75 o 
   7  -4   2        1.17        1.10      0.79 o 
  -8  -3   2       10.56       10.10      0.88 o 
  -7  -3   2        0.00        0.57      0.69 o 
  -6  -3   2        0.00       -0.61      0.50 o 
  -5  -3   2       25.73       24.94      0.79 o 
  -4  -3   2        3.64        3.66      0.47 o 
  -3  -3   2       92.18       98.43      1.40 o 
  -2  -3   2       25.37       24.94      0.59 o 
  -1  -3   2     1028.54     1075.78     10.37 o 
   0  -3   2      232.39      243.46      2.61 o 
   1  -3   2       41.89       55.63      0.77 o 
   2  -3   2       81.03       79.02      1.13 o 
   3  -3   2      585.53      604.72      6.15 o 
   4  -3   2        0.38        0.13      0.44 o 
   5  -3   2        6.81        7.57      0.54 o 
   6  -3   2       10.90       14.01      0.69 o 
   7  -3   2        1.17        0.04      0.60 o 
   8  -3   2       11.39       12.64      0.93 o 
  -8  -2   2       11.56       13.91      1.79 o 
  -7  -2   2        4.06        4.49      0.71 o 
  -6  -2   2       21.20       25.78      0.76 o 
  -5  -2   2       77.58       78.18      1.34 o 
  -4  -2   2       29.25       26.44      0.71 o 
  -3  -2   2       10.11        9.66      0.40 o 
  -2  -2   2       21.27       22.68      0.48 o 
  -1  -2   2       31.54       28.86      0.50 o 
   0  -2   2     6700.16     6589.61     56.18 o 
   1  -2   2      489.26      499.37      4.39 o 
   2  -2   2       52.80       52.60      0.66 o 
   3  -2   2       48.20       46.73      0.72 o 
   4  -2   2       99.16      108.71      1.49 o 
   5  -2   2        6.23        5.95      0.54 o 
   6  -2   2       12.07       12.71      0.63 o 
   7  -2   2        0.23        0.66      0.54 o 
   8  -2   2        0.31       -0.09      0.67 o 
  -8  -1   2        0.52       -0.83      0.70 o 
  -7  -1   2       32.54       31.61      1.21 o 
  -6  -1   2        7.60        7.14      0.52 o 
  -5  -1   2       15.99       17.86      0.61 o 
  -4  -1   2        0.44        0.11      0.35 o 
  -3  -1   2      385.36      376.60      4.36 o 
  -2  -1   2      168.28      175.93      2.01 o 
   0  -1   2     2321.60     2316.30     23.74 o 
   1  -1   2     2857.17     2823.01     23.69 o 
   2  -1   2     1576.05     1648.97     14.57 o 
   3  -1   2      274.29      283.51      2.93 o 
   4  -1   2      257.34      265.12      3.01 o 
   5  -1   2       17.84       15.46      0.62 o 
   6  -1   2        3.99        4.44      0.54 o 
   7  -1   2        3.77        5.23      0.60 o 
   8  -1   2        0.09       -0.36      0.72 o 
  -8   0   2        0.18        0.24      0.78 o 
  -7   0   2        9.12        7.18      0.81 o 
  -6   0   2       20.01       22.45      0.68 o 
  -5   0   2       10.07       11.09      0.53 o 
  -4   0   2        5.38        5.46      0.38 o 
  -3   0   2       45.93       41.59      0.65 o 
  -2   0   2       12.36       10.73      0.27 o 
  -1   0   2      790.82      774.39      7.89 o 
   0   0   2       15.64       16.14      0.51 o 
   1   0   2     1178.33     1184.17     11.61 o 
   2   0   2     4800.53     4806.96     42.62 o 
   3   0   2      526.94      541.19      5.47 o 
   4   0   2     1998.44     2081.62     20.47 o 
   5   0   2       18.01       19.91      0.71 o 
   6   0   2        0.04       -0.38      0.49 o 
   7   0   2        8.08        8.41      0.61 o 
   8   0   2        1.02        0.47      0.60 o 
   9   0   2        0.00       -0.14      0.80 o 
  -8   1   2        0.07        0.39      0.77 o 
  -7   1   2        2.35        1.68      0.81 o 
  -6   1   2      124.57      125.47      2.05 o 
  -5   1   2      111.26      106.09      1.84 o 
  -4   1   2        7.92        6.95      0.38 o 
  -3   1   2       69.68       66.02      0.88 o 
  -2   1   2      111.87      118.27      1.18 o 
  -1   1   2      106.31      115.13      1.19 o 
   0   1   2     1034.79     1014.35     11.66 o 
   1   1   2      307.92      279.59      8.41 o 
   2   1   2     1819.46     1767.95     16.36 o 
   3   1   2      211.45      204.77      2.32 o 
   4   1   2      138.64      140.23      1.72 o 
   5   1   2        2.37        3.24      0.49 o 
   6   1   2        0.00       -0.30      0.52 o 
   7   1   2        5.55        2.78      0.56 o 
   8   1   2        2.17        1.15      0.59 o 
   9   1   2        3.10        3.09      0.88 o 
  -8   2   2        0.37        0.40      0.84 o 
  -7   2   2        5.05        4.01      0.69 o 
  -6   2   2       14.07       14.98      0.71 o 
  -5   2   2       59.02       52.89      1.38 o 
  -4   2   2       16.61       14.86      0.56 o 
  -3   2   2        1.14        0.78      0.35 o 
  -2   2   2      351.64      374.44      3.64 o 
  -1   2   2       28.71       35.56      0.54 o 
   0   2   2       69.78       78.54      0.76 o 
   1   2   2       83.50       82.03      0.93 o 
   2   2   2      225.09      207.25      2.29 o 
   3   2   2       67.60       78.11      1.06 o 
   4   2   2        0.43        0.13      0.34 o 
   5   2   2        6.20        5.46      0.51 o 
   6   2   2       20.47       18.44      0.75 o 
   7   2   2       21.93       20.50      0.80 o 
   8   2   2        7.39        6.59      0.67 o 
   9   2   2        1.49        1.47      0.83 o 
  -7   3   2        0.33       -0.23      0.67 o 
  -6   3   2        5.59        6.24      0.68 o 
  -5   3   2        1.23        1.33      0.48 o 
  -4   3   2       14.22       17.79      0.59 o 
  -3   3   2      411.14      398.77      4.14 o 
  -2   3   2        8.17        9.33      0.36 o 
  -1   3   2       63.02       59.86      0.77 o 
   0   3   2       46.07       52.51      0.67 o 
   1   3   2        0.00       -0.04      0.23 o 
   2   3   2       67.00       66.85      0.92 o 
   3   3   2       47.70       56.57      0.93 o 
   4   3   2      182.83      183.87      2.56 o 
   5   3   2       17.66       18.63      0.69 o 
   6   3   2       14.41       15.12      0.70 o 
   7   3   2       59.64       57.18      1.26 o 
   8   3   2        0.04       -0.20      0.63 o 
   9   3   2        0.15       -0.56      0.93 o 
  -7   4   2        0.04        0.73      0.72 o 
  -6   4   2        2.04        2.70      0.66 o 
  -5   4   2       45.49       45.49      1.07 o 
  -4   4   2       67.99       69.47      1.10 o 
  -3   4   2       22.55       23.43      0.66 o 
  -2   4   2      159.78      164.46      1.82 o 
  -1   4   2       47.08       47.90      0.77 o 
   0   4   2        8.58        9.34      0.34 o 
   1   4   2       26.89       27.51      0.52 o 
   2   4   2      401.14      400.22      4.35 o 
   3   4   2        2.99        4.67      0.37 o 
   4   4   2       26.09       26.67      0.79 o 
   5   4   2        2.67        3.35      0.55 o 
   6   4   2        0.70        1.22      0.52 o 
   7   4   2        0.15       -0.23      0.55 o 
   8   4   2        3.77        3.12      0.77 o 
  -6   5   2       11.89       12.14      0.88 o 
  -5   5   2        0.71        1.86      0.63 o 
  -4   5   2        6.30        7.19      0.61 o 
  -3   5   2        0.15        0.05      0.42 o 
  -2   5   2        5.45        5.73      0.49 o 
  -1   5   2       22.08       19.04      0.65 o 
   0   5   2       13.87       15.13      0.54 o 
   1   5   2       62.07       64.06      0.91 o 
   2   5   2      399.75      396.96      4.38 o 
   3   5   2       48.24       43.57      0.90 o 
   4   5   2        3.12        3.05      0.49 o 
   5   5   2       38.64       39.25      0.98 o 
   6   5   2        2.81        1.76      0.53 o 
   7   5   2        0.93        2.37      0.65 o 
   8   5   2        5.61        5.64      0.87 o 
  -6   6   2       10.07       10.40      0.93 o 
  -5   6   2       11.74       11.48      0.84 o 
  -4   6   2       18.64       17.41      0.89 o 
  -3   6   2       36.43       41.45      0.96 o 
  -2   6   2       57.80       58.61      1.38 o 
  -1   6   2       85.39       79.45      1.29 o 
   0   6   2       31.84       30.42      0.82 o 
   1   6   2       42.09       42.19      0.94 o 
   2   6   2       13.62       13.16      0.73 o 
   3   6   2      162.99      158.50      2.08 o 
   4   6   2       70.14       60.48      1.04 o 
   5   6   2       32.48       35.02      0.92 o 
   6   6   2       12.52       13.01      0.75 o 
   7   6   2        0.09       -0.59      0.64 o 
   8   6   2        0.81       -1.05      1.36 o 
  -5   7   2        3.28        3.68      1.04 o 
  -4   7   2        4.03        4.00      0.73 o 
  -3   7   2        0.26        0.15      0.63 o 
  -2   7   2       13.02       14.40      0.68 o 
  -1   7   2       27.74       28.92      0.89 o 
   0   7   2       88.78       82.17      1.34 o 
   1   7   2      117.63      108.77      1.60 o 
   2   7   2       27.15       25.90      0.71 o 
   3   7   2        7.37        7.03      0.53 o 
   4   7   2       11.88       12.25      0.62 o 
   5   7   2        2.73        2.50      0.59 o 
   6   7   2        5.99        7.52      0.69 o 
   7   7   2        0.43        0.51      1.28 o 
  -3   8   2        0.16        0.01      0.72 o 
  -2   8   2        0.83        1.32      0.62 o 
  -1   8   2        0.18       -0.72      0.82 o 
   0   8   2        1.56        2.58      0.59 o 
   1   8   2        0.53       -0.68      0.52 o 
   2   8   2        2.26        1.11      0.57 o 
   3   8   2        1.56        1.54      0.54 o 
   4   8   2        2.53        3.17      0.53 o 
   5   8   2        7.30        9.73      0.75 o 
   6   8   2        0.29        0.81      0.79 o 
  -2   9   2        0.18       -1.02      0.68 o 
  -1   9   2        0.36       -0.02      0.72 o 
   0   9   2        0.13       -0.72      0.66 o 
   1   9   2       16.77       19.57      0.98 o 
   2   9   2        0.00       -0.75      0.66 o 
   3   9   2        4.13        6.12      0.80 o 
   4   9   2        2.30        2.36      0.64 o 
  -2  -9   3        0.16        1.98      0.76 o 
  -1  -9   3        5.20        6.58      0.85 o 
   0  -9   3        5.03        8.26      0.87 o 
   1  -9   3        0.61        0.15      0.77 o 
  -5  -8   3        4.84        7.82      0.88 o 
  -4  -8   3        0.96        0.44      0.71 o 
  -3  -8   3        0.04        0.24      0.62 o 
  -2  -8   3        0.33       -0.46      0.64 o 
  -1  -8   3        4.11        3.05      0.75 o 
   0  -8   3        4.00        2.89      0.70 o 
   1  -8   3        1.36        1.10      0.66 o 
   2  -8   3        3.33        2.77      0.73 o 
   3  -8   3        0.52        0.88      0.76 o 
  -6  -7   3        0.91       -0.03      0.79 o 
  -5  -7   3        1.29        2.51      0.69 o 
  -4  -7   3        0.06        1.05      0.62 o 
  -3  -7   3       13.96       13.56      1.07 o 
  -2  -7   3       27.36       23.67      0.82 o 
  -1  -7   3        0.15        0.02      0.52 o 
   0  -7   3        0.03       -0.76      0.51 o 
   1  -7   3        3.09        3.18      0.62 o 
   2  -7   3       28.00       28.59      0.92 o 
   3  -7   3        0.08        0.37      0.60 o 
   4  -7   3        2.55        2.44      0.74 o 
   5  -7   3       36.33       36.94      1.41 o 
  -7  -6   3        4.29        5.75      1.12 o 
  -6  -6   3        0.00       -0.03      0.72 o 
  -5  -6   3       11.04       11.12      0.87 o 
  -4  -6   3        3.52        2.26      0.60 o 
  -3  -6   3        1.88        1.11      0.48 o 
  -2  -6   3       23.47       25.89      0.74 o 
  -1  -6   3       62.36       53.62      1.04 o 
   0  -6   3       34.22       31.63      0.85 o 
   1  -6   3      125.53      125.27      1.75 o 
   2  -6   3       31.16       30.18      0.84 o 
   3  -6   3        6.63        8.39      0.57 o 
   4  -6   3       16.15       16.97      0.80 o 
   5  -6   3        2.30        2.17      0.66 o 
   6  -6   3       17.17       18.70      1.04 o 
  -7  -5   3       11.80       12.21      0.99 o 
  -6  -5   3       11.05       10.82      1.05 o 
  -5  -5   3       14.64       15.04      0.85 o 
  -4  -5   3       30.23       29.40      0.94 o 
  -3  -5   3       20.99       19.54      0.67 o 
  -2  -5   3        6.14        6.04      0.47 o 
  -1  -5   3      210.47      201.06      2.42 o 
   0  -5   3        3.74        4.60      0.40 o 
   1  -5   3        2.53        3.81      0.53 o 
   2  -5   3       14.66       13.99      0.63 o 
   3  -5   3       48.11       49.98      0.89 o 
   4  -5   3        0.19        0.18      0.48 o 
   5  -5   3        1.29        0.72      0.57 o 
   6  -5   3        5.02        5.09      0.67 o 
   7  -5   3        0.01        0.30      0.85 o 
  -8  -4   3        3.44        4.13      0.99 o 
  -7  -4   3        6.00        6.75      0.81 o 
  -6  -4   3      105.34      112.78      2.61 o 
  -5  -4   3        2.28        1.33      0.52 o 
  -4  -4   3        6.81        7.02      0.56 o 
  -3  -4   3        5.43        6.69      0.51 o 
  -2  -4   3       42.96       39.87      0.79 o 
  -1  -4   3      147.04      137.54      1.57 o 
   0  -4   3      378.66      365.71      3.85 o 
   1  -4   3      527.16      557.03      5.74 o 
   2  -4   3        9.56        9.51      0.41 o 
   3  -4   3       52.08       54.21      0.91 o 
   4  -4   3       12.20       13.40      0.58 o 
   5  -4   3       33.31       33.53      0.85 o 
   6  -4   3        0.74        0.73      0.59 o 
   7  -4   3        6.14        6.32      0.75 o 
  -8  -3   3        8.16       10.18      1.07 o 
  -7  -3   3       18.91       20.52      1.14 o 
  -6  -3   3        7.72        8.21      0.79 o 
  -5  -3   3       19.31       21.59      0.74 o 
  -4  -3   3        5.06        5.91      0.57 o 
  -3  -3   3      179.04      186.09      2.35 o 
  -2  -3   3       37.90       43.87      0.73 o 
  -1  -3   3      111.66      130.98      1.39 o 
   0  -3   3       11.90       13.92      0.49 o 
   1  -3   3       70.94       61.00      1.03 o 
   2  -3   3       21.58       21.39      0.48 o 
   3  -3   3       55.24       51.18      0.81 o 
   4  -3   3        6.03        5.95      0.42 o 
   5  -3   3       19.61       20.30      0.72 o 
   6  -3   3        5.06        6.48      0.54 o 
   7  -3   3        1.25        1.07      0.63 o 
   8  -3   3        7.54        7.16      0.83 o 
  -8  -2   3        0.01       -0.17      0.92 o 
  -7  -2   3        0.04        0.59      0.61 o 
  -6  -2   3       91.62       91.85      1.72 o 
  -5  -2   3        0.16        0.73      0.48 o 
  -4  -2   3        5.65        7.01      0.86 o 
  -3  -2   3       13.30       14.17      0.53 o 
  -2  -2   3      153.49      161.87      1.85 o 
  -1  -2   3      873.81      887.14     10.98 o 
   0  -2   3      129.19      125.34      1.29 o 
   1  -2   3      148.84      161.24      1.53 o 
   2  -2   3      455.47      460.39      4.35 o 
   3  -2   3      244.05      245.59      2.34 o 
   4  -2   3       30.60       31.95      0.77 o 
   5  -2   3        0.04        0.23      0.50 o 
   6  -2   3        0.69       -0.22      0.46 o 
   7  -2   3        0.58        1.28      0.58 o 
   8  -2   3        0.02       -0.70      0.63 o 
  -8  -1   3        6.30       10.78      1.57 o 
  -7  -1   3        0.11       -0.18      0.74 o 
  -6  -1   3        9.18        8.63      0.66 o 
  -5  -1   3      310.13      303.98      3.51 o 
  -4  -1   3       88.98       94.42      1.31 o 
  -3  -1   3      360.70      377.69      3.89 o 
  -2  -1   3      103.96       98.78      3.33 o 
  -1  -1   3      610.32      622.27      6.70 o 
   0  -1   3      189.33      173.35      2.21 o 
   1  -1   3     1950.28     1880.05     16.75 o 
   2  -1   3       98.80       98.95      0.94 o 
   3  -1   3      518.79      553.10      5.03 o 
   4  -1   3      346.46      350.00      3.88 o 
   5  -1   3       18.63       17.49      0.67 o 
   6  -1   3       18.76       18.67      0.70 o 
   7  -1   3        0.45       -0.26      0.51 o 
   8  -1   3        0.51        0.96      0.62 o 
  -8   0   3        7.09       10.19      1.43 o 
  -7   0   3        2.33        2.34      0.73 o 
  -6   0   3       15.97       17.47      0.77 o 
  -5   0   3        2.85        4.03      0.49 o 
  -4   0   3        3.96        5.05      0.53 o 
  -3   0   3        1.57        1.62      0.26 o 
  -2   0   3        0.24       -0.11      0.14 o 
  -1   0   3        5.34        8.23      0.20 o 
   0   0   3      101.61       82.34      1.64 o 
   1   0   3        0.32        0.21      0.11 o 
   2   0   3      101.26      112.38      1.11 o 
   3   0   3      848.02      891.51      7.96 o 
   4   0   3     1729.54     1759.65     18.61 o 
   5   0   3       52.92       52.37      0.95 o 
   6   0   3      213.58      205.68      2.56 o 
   7   0   3        2.23        2.03      0.54 o 
   8   0   3        0.53        0.06      0.62 o 
   9   0   3        0.03        1.34      1.07 o 
  -8   1   3        2.93        1.54      1.00 o 
  -7   1   3        0.28       -0.01      0.70 o 
  -6   1   3       29.30       30.68      1.23 o 
  -5   1   3        8.78        6.91      0.50 o 
  -4   1   3      255.15      271.15      3.11 o 
  -3   1   3        3.73        4.39      0.27 o 
  -2   1   3      320.91      324.09      6.67 o 
  -1   1   3       12.11       10.60      0.25 o 
   0   1   3     1111.58     1086.66     10.97 o 
   1   1   3       39.06       47.50      0.48 o 
   2   1   3      176.68      165.49      1.64 o 
   3   1   3      121.98      113.55      1.25 o 
   4   1   3      848.12      904.65      8.93 o 
   5   1   3        0.43        1.03      0.43 o 
   6   1   3      112.65      103.33      1.54 o 
   7   1   3        4.94        4.86      0.59 o 
   8   1   3        0.01       -0.30      0.76 o 
   9   1   3        0.37       -0.33      1.12 o 
  -8   2   3        1.83        1.44      1.82 o 
  -7   2   3       11.92       13.40      0.95 o 
  -6   2   3        4.91        5.32      0.65 o 
  -5   2   3      146.30      141.80      2.01 o 
  -4   2   3       46.63       53.02      0.83 o 
  -3   2   3        2.97        5.08      0.40 o 
  -2   2   3       62.15       59.87      0.72 o 
  -1   2   3      708.38      753.38      7.71 o 
   0   2   3     1693.14     1779.12     15.76 o 
   1   2   3        4.53        2.95      0.19 o 
   2   2   3       25.40       29.59      0.48 o 
   3   2   3       69.37       72.07      0.97 o 
   4   2   3       75.77       75.02      1.16 o 
   5   2   3       21.19       22.31      0.71 o 
   6   2   3        7.72        8.45      0.71 o 
   7   2   3       24.61       25.23      0.85 o 
   8   2   3        0.66        0.89      0.64 o 
   9   2   3        1.86        0.71      0.79 o 
  -7   3   3        0.19       -0.77      0.75 o 
  -6   3   3        0.38        0.13      0.59 o 
  -5   3   3       46.36       46.21      1.18 o 
  -4   3   3       21.32       20.75      0.61 o 
  -3   3   3      128.63      128.36      1.60 o 
  -2   3   3      300.27      345.31      3.39 o 
  -1   3   3      328.43      359.36      3.37 o 
   0   3   3      387.26      411.40      3.70 o 
   1   3   3       75.38       83.99      0.95 o 
   2   3   3      131.08      132.61      1.92 o 
   3   3   3      171.43      171.13      1.97 o 
   4   3   3        8.34       11.16      0.50 o 
   5   3   3       61.11       70.28      1.25 o 
   6   3   3       26.44       26.45      0.83 o 
   7   3   3       12.88       13.17      0.72 o 
   8   3   3       15.53       15.16      1.09 o 
   9   3   3       13.52       15.53      1.29 o 
  -7   4   3        5.83        6.28      1.63 o 
  -6   4   3       16.51       17.45      0.88 o 
  -5   4   3        1.29        0.34      0.57 o 
  -4   4   3        5.29        4.24      0.46 o 
  -3   4   3        9.73       11.01      0.51 o 
  -2   4   3        0.94        0.78      0.32 o 
  -1   4   3       72.96       72.16      0.95 o 
   0   4   3       40.32       44.53      0.68 o 
   1   4   3      262.06      255.81      2.59 o 
   2   4   3      170.10      165.91      2.48 o 
   3   4   3       56.75       61.22      0.98 o 
   4   4   3        1.79        2.29      0.49 o 
   5   4   3       58.34       58.12      1.18 o 
   6   4   3        8.45        9.36      0.63 o 
   7   4   3       42.38       38.87      1.18 o 
   8   4   3        0.02        0.64      0.69 o 
  -6   5   3       11.68       13.84      1.63 o 
  -5   5   3       13.00       12.63      1.54 o 
  -4   5   3        6.48        6.62      0.68 o 
  -3   5   3       40.96       38.53      0.87 o 
  -2   5   3        1.16        1.73      0.38 o 
  -1   5   3       28.37       31.69      0.74 o 
   0   5   3        1.61        3.12      0.41 o 
   1   5   3        8.66       11.18      0.44 o 
   2   5   3      100.44       97.68      1.36 o 
   3   5   3      251.79      245.90      2.87 o 
   4   5   3      125.83      129.57      1.64 o 
   5   5   3        3.17        3.84      0.52 o 
   6   5   3        5.40        4.88      0.58 o 
   7   5   3        2.42        1.82      0.64 o 
   8   5   3        0.26        2.02      0.82 o 
  -5   6   3        5.77        5.48      0.78 o 
  -4   6   3        0.26       -0.47      0.61 o 
  -3   6   3       38.70       35.52      0.99 o 
  -2   6   3        3.87        3.92      0.52 o 
  -1   6   3      117.24      114.89      1.88 o 
   0   6   3       67.27       59.61      1.08 o 
   1   6   3      254.57      240.90      2.72 o 
   2   6   3      208.41      199.91      2.29 o 
   3   6   3       66.44       60.86      1.09 o 
   4   6   3        0.00        0.02      0.42 o 
   5   6   3       75.94       81.00      1.36 o 
   6   6   3        1.35        1.34      0.58 o 
   7   6   3        7.19        7.85      0.89 o 
   8   6   3        0.00       -0.38      0.85 o 
  -4   7   3        0.94        0.26      0.67 o 
  -3   7   3        2.14        2.48      0.61 o 
  -2   7   3       21.76       21.42      0.83 o 
  -1   7   3        9.10        8.77      0.65 o 
   0   7   3       30.62       30.17      0.90 o 
   1   7   3       40.62       41.81      1.00 o 
   2   7   3       10.07        9.01      0.53 o 
   3   7   3      152.88      140.88      1.93 o 
   4   7   3        0.37        0.33      0.48 o 
   5   7   3        1.07        0.39      0.56 o 
   6   7   3       23.99       24.41      1.01 o 
   7   7   3        0.01       -1.40      0.93 o 
  -3   8   3        0.04       -0.45      0.70 o 
  -2   8   3        0.40       -0.30      0.61 o 
  -1   8   3        1.51        1.23      0.61 o 
   0   8   3       10.02       10.79      0.76 o 
   1   8   3        0.39       -0.48      0.60 o 
   2   8   3        0.11        0.08      0.60 o 
   3   8   3        1.99        2.63      0.59 o 
   4   8   3        8.38        6.93      0.64 o 
   5   8   3        0.92        0.34      0.63 o 
   6   8   3        1.60        1.81      0.76 o 
  -1   9   3        0.29        0.09      0.71 o 
   0   9   3        3.01        3.78      0.75 o 
   1   9   3        0.76        0.67      0.78 o 
   2   9   3        0.36       -0.58      0.63 o 
   3   9   3        8.23       10.26      0.86 o 
   4   9   3        0.59        0.20      0.59 o 
  -1  -9   4        1.33        1.83      0.78 o 
   0  -9   4        4.85        6.45      0.87 o 
  -4  -8   4        0.18       -1.17      0.78 o 
  -3  -8   4        4.68        6.36      0.87 o 
  -2  -8   4        1.56        0.59      0.67 o 
  -1  -8   4        1.27        1.16      0.64 o 
   0  -8   4        0.56        0.31      0.65 o 
   1  -8   4        0.06       -0.72      0.65 o 
   2  -8   4        0.63       -0.05      0.66 o 
   3  -8   4        0.63       -0.58      0.97 o 
  -5  -7   4        0.00        0.74      0.78 o 
  -4  -7   4        0.11        0.03      0.61 o 
  -3  -7   4        0.01       -0.85      0.57 o 
  -2  -7   4        0.00        0.39      0.59 o 
  -1  -7   4       11.38       10.76      0.81 o 
   0  -7   4       41.77       39.52      1.17 o 
   1  -7   4        0.02        0.21      0.60 o 
   2  -7   4        9.72        9.00      0.72 o 
   3  -7   4        2.44        2.72      0.69 o 
   4  -7   4       33.66       37.69      1.33 o 
  -6  -6   4        6.99        7.56      1.10 o 
  -5  -6   4        1.82        3.14      0.76 o 
  -4  -6   4        0.89        0.91      0.58 o 
  -3  -6   4       40.29       38.74      1.09 o 
  -2  -6   4       27.99       24.16      1.02 o 
  -1  -6   4       17.78       14.81      0.75 o 
   0  -6   4      112.66      121.49      1.82 o 
   1  -6   4       62.45       59.71      1.18 o 
   2  -6   4       44.46       45.60      1.01 o 
   3  -6   4       22.67       21.79      0.75 o 
   4  -6   4        2.75        2.58      0.69 o 
   5  -6   4       12.83       14.76      0.92 o 
   6  -6   4        1.03        2.49      0.81 o 
  -7  -5   4        1.56        1.08      0.97 o 
  -6  -5   4        5.53        6.00      0.94 o 
  -5  -5   4        3.17        1.36      0.68 o 
  -4  -5   4       50.09       46.89      1.31 o 
  -3  -5   4       22.95       24.02      0.85 o 
  -2  -5   4       11.21       12.49      0.52 o 
  -1  -5   4        7.70        6.63      0.49 o 
   0  -5   4        0.10       -0.39      0.42 o 
   1  -5   4        1.57        0.25      0.41 o 
   2  -5   4        1.92        2.09      0.45 o 
   3  -5   4       29.55       29.18      0.70 o 
   4  -5   4        0.59       -0.33      0.69 o 
   5  -5   4        0.08        0.00      0.56 o 
   6  -5   4        6.32        7.96      0.82 o 
  -7  -4   4        2.79        3.04      0.83 o 
  -6  -4   4        2.70        2.27      0.65 o 
  -5  -4   4        7.76        8.60      0.73 o 
  -4  -4   4      105.96      103.88      2.43 o 
  -3  -4   4        4.96        5.20      0.49 o 
  -2  -4   4        5.77        5.83      0.46 o 
  -1  -4   4        0.53        0.44      0.38 o 
   0  -4   4      516.99      513.79      5.52 o 
   1  -4   4        3.19        5.28      0.35 o 
   2  -4   4        0.05        0.31      0.34 o 
   3  -4   4      154.72      163.98      1.89 o 
   4  -4   4       29.75       31.63      0.80 o 
   5  -4   4       21.89       22.11      0.74 o 
   6  -4   4        0.03        0.28      0.54 o 
   7  -4   4        4.10        4.99      0.80 o 
  -8  -3   4        0.01        0.00      0.85 o 
  -7  -3   4       17.40       15.69      1.37 o 
  -6  -3   4       55.83       55.56      1.37 o 
  -5  -3   4        6.07        5.42      0.62 o 
  -4  -3   4        2.70        1.20      0.46 o 
  -3  -3   4        1.61        1.72      0.37 o 
  -2  -3   4        0.50        1.64      0.30 o 
  -1  -3   4      262.66      260.86      2.79 o 
   0  -3   4      135.86      133.48      1.42 o 
   1  -3   4      885.31      942.83      8.18 o 
   2  -3   4      179.33      176.48      1.79 o 
   3  -3   4       16.51       20.48      0.54 o 
   4  -3   4        8.84        8.98      0.48 o 
   5  -3   4       16.27       17.52      0.63 o 
   6  -3   4        0.87        0.85      0.56 o 
   7  -3   4        0.81       -0.26      0.59 o 
   8  -3   4        0.91        0.76      0.72 o 
  -8  -2   4       14.04       13.82      1.20 o 
  -7  -2   4       16.41       16.38      0.98 o 
  -6  -2   4        0.45        0.20      0.57 o 
  -5  -2   4        2.03        2.44      0.59 o 
  -4  -2   4       10.13        9.53      0.46 o 
  -3  -2   4       28.94       34.82      0.77 o 
  -2  -2   4       86.62       84.56      1.55 o 
  -1  -2   4       75.43       73.91      0.98 o 
   0  -2   4      142.37      149.04      1.57 o 
   1  -2   4       64.86       59.32      0.72 o 
   2  -2   4       20.74       19.71      0.41 o 
   3  -2   4        8.16        7.88      0.32 o 
   4  -2   4      104.79       99.95      1.26 o 
   5  -2   4        0.35        0.37      0.48 o 
   6  -2   4        0.34        0.62      0.48 o 
   7  -2   4        0.01       -0.64      0.57 o 
   8  -2   4        1.78        2.67      0.75 o 
  -8  -1   4        2.97        6.45      1.09 o 
  -7  -1   4        8.39        9.51      1.00 o 
  -6  -1   4       99.42       99.03      1.81 o 
  -5  -1   4       21.68       22.70      0.84 o 
  -4  -1   4        7.62        6.89      0.42 o 
  -2  -1   4      306.37      317.41      3.52 o 
  -1  -1   4      752.00      743.29      8.58 o 
   0  -1   4        6.86        7.89      0.22 o 
   1  -1   4      100.98       99.56      0.99 o 
   2  -1   4       27.30       23.88      0.39 o 
   3  -1   4      279.82      273.26      2.41 o 
   4  -1   4      155.74      163.77      1.77 o 
   5  -1   4       71.18       71.96      1.66 o 
   6  -1   4      203.84      190.14      2.41 o 
   7  -1   4        6.05        3.87      0.62 o 
   8  -1   4        2.02        0.92      0.68 o 
  -8   0   4        0.27       -0.35      0.97 o 
  -7   0   4        0.05        0.40      0.86 o 
  -6   0   4       14.28       14.12      0.74 o 
  -5   0   4      115.96      112.11      2.51 o 
  -4   0   4        1.26        1.19      0.40 o 
  -3   0   4      167.45      182.86      5.94 o 
  -2   0   4       32.26       31.86      0.53 o 
  -1   0   4      308.23      311.78      4.07 o 
   0   0   4        1.15        1.37      0.34 o 
   1   0   4        7.35        7.33      0.21 o 
   2   0   4       73.17       73.23      0.81 o 
   3   0   4       57.76       60.30      0.81 o 
   4   0   4      194.30      202.33      2.09 o 
   5   0   4       36.13       37.89      0.77 o 
   6   0   4      366.05      342.28      3.94 o 
   7   0   4       38.45       38.25      1.11 o 
   8   0   4       35.56       27.90      1.07 o 
   9   0   4        0.44       -0.45      0.85 o 
  -8   1   4        0.09       -1.33      0.89 o 
  -7   1   4        1.79        2.09      0.89 o 
  -6   1   4        0.17        0.60      0.63 o 
  -5   1   4        0.03       -0.21      0.51 o 
  -4   1   4       39.70       40.85      0.84 o 
  -3   1   4      124.26      126.77      1.85 o 
  -2   1   4     1676.87     1830.50     18.48 o 
  -1   1   4      367.34      387.06      3.57 o 
   0   1   4        0.20       -0.18      0.12 o 
   1   1   4       18.62       16.29      0.31 o 
   2   1   4      683.93      689.19      6.25 o 
   3   1   4        0.09        0.07      0.21 o 
   4   1   4       73.79       71.49      0.92 o 
   5   1   4        0.50        0.09      0.39 o 
   6   1   4       34.85       36.91      0.86 o 
   7   1   4        4.02        2.43      0.61 o 
   8   1   4        7.29        5.94      0.82 o 
   9   1   4        0.00        0.27      0.84 o 
  -7   2   4        3.26        2.22      0.93 o 
  -6   2   4       45.97       48.50      1.42 o 
  -5   2   4        0.90       -0.11      0.51 o 
  -4   2   4        2.56        2.75      0.39 o 
  -3   2   4       14.24       13.75      0.45 o 
  -2   2   4       35.97       36.08      0.61 o 
  -1   2   4        3.44        5.03      0.22 o 
   0   2   4       44.49       45.75      0.55 o 
   1   2   4      260.96      270.44      3.08 o 
   2   2   4     1674.13     1724.12     16.51 o 
   3   2   4       35.73       41.14      0.61 o 
   4   2   4       13.01       14.76      0.44 o 
   5   2   4       59.44       60.45      1.05 o 
   6   2   4       15.17       15.84      0.65 o 
   7   2   4       18.95       18.21      0.78 o 
   8   2   4        3.33        3.74      0.76 o 
   9   2   4        0.21        0.32      0.81 o 
  -7   3   4       27.30       30.27      1.49 o 
  -6   3   4        6.37        6.21      0.80 o 
  -5   3   4       28.15       25.81      0.82 o 
  -4   3   4        5.97        6.55      0.61 o 
  -3   3   4       11.80       15.77      0.52 o 
  -2   3   4        2.73        2.25      0.32 o 
  -1   3   4        0.20        0.37      0.13 o 
   0   3   4      257.89      275.31      2.68 o 
   1   3   4      204.22      203.72      3.72 o 
   2   3   4      335.94      356.89      3.49 o 
   3   3   4      118.18      125.72      1.53 o 
   4   3   4        1.07        1.95      0.38 o 
   5   3   4        5.90        4.86      0.54 o 
   6   3   4       15.35       14.17      0.76 o 
   7   3   4        0.87        1.26      0.58 o 
   8   3   4        3.44        4.57      0.79 o 
   9   3   4        3.59        3.41      0.94 o 
  -7   4   4        0.17        1.58      0.93 o 
  -6   4   4        6.83        6.64      0.83 o 
  -5   4   4       54.81       52.75      1.34 o 
  -4   4   4        0.01       -0.20      0.49 o 
  -3   4   4       20.56       18.55      0.69 o 
  -2   4   4      159.99      165.99      1.75 o 
  -1   4   4        1.80        2.18      0.29 o 
   0   4   4       46.41       52.58      0.71 o 
   1   4   4        6.27        6.70      0.28 o 
   2   4   4      114.72      108.07      1.25 o 
   3   4   4      184.17      183.79      2.17 o 
   4   4   4       15.63       15.76      0.62 o 
   5   4   4       23.67       26.66      0.81 o 
   6   4   4       62.94       63.90      1.35 o 
   7   4   4        9.04       10.63      0.78 o 
   8   4   4        0.45       -0.55      0.73 o 
  -6   5   4        0.66        0.45      0.81 o 
  -5   5   4       25.90       29.04      1.16 o 
  -4   5   4       74.37       73.67      2.10 o 
  -3   5   4        3.56        4.18      0.52 o 
  -2   5   4        0.48        0.20      0.50 o 
  -1   5   4       12.02       11.57      0.46 o 
   0   5   4        7.27        9.10      0.45 o 
   1   5   4       16.20       14.74      0.47 o 
   2   5   4      113.02      115.72      1.46 o 
   3   5   4        4.92        5.34      0.47 o 
   4   5   4       75.50       72.63      1.11 o 
   5   5   4        2.78        2.67      0.47 o 
   6   5   4        4.57        5.66      0.63 o 
   7   5   4        6.91        5.94      0.82 o 
   8   5   4        3.95        4.80      0.88 o 
  -5   6   4       10.91       11.95      0.99 o 
  -4   6   4       45.08       42.84      1.41 o 
  -3   6   4        3.09        3.26      0.58 o 
  -2   6   4       16.71       16.85      0.71 o 
  -1   6   4       40.13       37.06      0.96 o 
   0   6   4       49.02       50.39      1.04 o 
   1   6   4       89.11       85.05      1.23 o 
   2   6   4       70.76       67.02      1.03 o 
   3   6   4       86.05       80.70      1.22 o 
   4   6   4      131.36      129.60      1.75 o 
   5   6   4       15.45       14.12      0.74 o 
   6   6   4        6.52        6.97      0.71 o 
   7   6   4        1.75        2.56      0.79 o 
   8   6   4        0.47        0.65      0.92 o 
  -4   7   4        0.08        0.93      0.81 o 
  -3   7   4       16.25       17.43      0.89 o 
  -2   7   4        0.80       -0.22      0.55 o 
  -1   7   4        0.95        1.27      0.55 o 
   0   7   4       19.92       18.22      0.75 o 
   1   7   4        4.93        5.13      0.62 o 
   2   7   4       68.09       65.00      1.30 o 
   3   7   4       69.66       65.71      1.37 o 
   4   7   4        0.22        0.53      0.53 o 
   5   7   4      103.44       97.91      1.86 o 
   6   7   4        0.88        1.19      0.65 o 
   7   7   4        0.12        0.95      0.72 o 
  -3   8   4        0.25        0.59      0.82 o 
  -2   8   4        1.24        0.44      0.69 o 
  -1   8   4        9.72        8.52      0.71 o 
   0   8   4        1.96       -0.64      0.59 o 
   1   8   4       18.57       18.32      0.84 o 
   2   8   4        0.01       -0.88      0.77 o 
   3   8   4        1.82        1.81      0.56 o 
   4   8   4        0.05       -0.16      0.51 o 
   5   8   4        4.06        4.22      0.71 o 
   6   8   4        0.28        0.41      0.71 o 
  -1   9   4       11.71       13.67      1.19 o 
   0   9   4       30.69       30.48      1.22 o 
   1   9   4        0.56        0.16      0.82 o 
   2   9   4        1.41        1.19      0.70 o 
   3   9   4        0.16        0.55      0.69 o 
   4   9   4        2.18        2.64      0.65 o 
  -3  -8   5        0.16       -0.52      0.81 o 
  -2  -8   5        4.33        5.58      0.87 o 
  -1  -8   5        3.51        5.01      0.84 o 
   0  -8   5        0.73       -0.65      0.92 o 
   1  -8   5        8.21        7.88      0.80 o 
   2  -8   5        0.49       -0.54      0.66 o 
  -5  -7   5        4.08        5.84      0.92 o 
  -4  -7   5        0.90        2.42      0.76 o 
  -3  -7   5        2.91        2.12      0.72 o 
  -2  -7   5        3.45        3.14      0.65 o 
  -1  -7   5        0.06       -0.14      0.57 o 
   0  -7   5        0.06       -0.38      0.59 o 
   1  -7   5        0.01       -0.11      0.56 o 
   2  -7   5        1.90        1.60      0.59 o 
   3  -7   5        8.73        9.36      0.80 o 
   4  -7   5        0.87       -0.10      0.73 o 
  -6  -6   5        5.14        3.88      0.97 o 
  -5  -6   5        0.06       -0.50      0.81 o 
  -4  -6   5        3.17        3.51      0.71 o 
  -3  -6   5        0.96        2.32      0.59 o 
  -2  -6   5        0.16       -0.77      0.51 o 
  -1  -6   5       59.69       53.60      1.46 o 
   0  -6   5      107.63      103.18      1.83 o 
   1  -6   5       26.01       23.61      0.84 o 
   2  -6   5        5.58        5.37      0.62 o 
   3  -6   5        1.02        1.49      0.55 o 
   4  -6   5        5.88        6.96      0.98 o 
   5  -6   5        9.00        9.55      0.85 o 
  -7  -5   5        0.00       -0.27      0.89 o 
  -6  -5   5        5.71        7.06      1.07 o 
  -5  -5   5        4.38        4.89      0.80 o 
  -4  -5   5       13.23       12.86      0.81 o 
  -3  -5   5        6.12        6.12      0.58 o 
  -2  -5   5       80.79       74.66      1.44 o 
  -1  -5   5        5.66        6.23      0.61 o 
   0  -5   5       20.28       20.55      0.74 o 
   1  -5   5      162.52      153.27      2.00 o 
   2  -5   5       14.40       14.19      0.62 o 
   3  -5   5       30.06       33.06      0.84 o 
   4  -5   5        2.83        2.41      0.63 o 
   5  -5   5        3.36        2.98      0.68 o 
   6  -5   5        0.25       -0.22      0.72 o 
  -7  -4   5        4.51        4.23      0.92 o 
  -6  -4   5       23.32       25.02      1.96 o 
  -5  -4   5        2.24        2.63      0.71 o 
  -4  -4   5       92.57       91.48      1.69 o 
  -3  -4   5        1.23        1.83      0.59 o 
  -2  -4   5       98.87       92.43      1.83 o 
  -1  -4   5       44.13       43.70      0.83 o 
   0  -4   5        0.07        0.34      0.33 o 
   1  -4   5       83.67       79.82      1.11 o 
   2  -4   5       67.54       69.34      0.95 o 
   3  -4   5        0.17        0.55      0.39 o 
   4  -4   5       15.86       16.33      0.57 o 
   5  -4   5        7.63        6.54      0.62 o 
   6  -4   5        0.27        1.04      0.60 o 
   7  -4   5        6.29        6.18      0.82 o 
  -7  -3   5        0.25        1.27      0.78 o 
  -6  -3   5        2.20        3.55      0.77 o 
  -5  -3   5      155.40      158.65      2.53 o 
  -4  -3   5       92.01       99.59      1.76 o 
  -3  -3   5      128.02      121.45      2.74 o 
  -2  -3   5        7.54        6.91      0.46 o 
  -1  -3   5        4.58        2.63      0.33 o 
   0  -3   5      167.56      159.94      2.33 o 
   1  -3   5       82.82       78.46      1.05 o 
   2  -3   5        8.58        8.54      0.34 o 
   3  -3   5      213.55      222.83      2.26 o 
   4  -3   5       11.79       10.48      0.53 o 
   5  -3   5        8.39       10.41      0.59 o 
   6  -3   5        2.50        1.69      0.60 o 
   7  -3   5        7.22        8.20      0.74 o 
   8  -3   5        1.25       -0.04      0.95 o 
  -7  -2   5        0.58        0.66      0.89 o 
  -6  -2   5        9.32        7.37      0.77 o 
  -5  -2   5        3.53        3.49      0.57 o 
  -4  -2   5       81.96       79.85      1.48 o 
  -3  -2   5      121.28      117.24      2.13 o 
  -2  -2   5       47.48       49.28      0.80 o 
  -1  -2   5      126.39      142.24      2.26 o 
   0  -2   5        3.18        3.65      0.26 o 
   1  -2   5        2.25        2.58      0.24 o 
   2  -2   5       33.07       32.51      0.57 o 
   3  -2   5       96.28       93.42      1.04 o 
   4  -2   5       23.35       25.37      0.59 o 
   5  -2   5        3.89        3.70      0.49 o 
   6  -2   5        6.24        7.68      0.62 o 
   7  -2   5        0.70        0.73      0.66 o 
   8  -2   5        0.39       -0.55      0.71 o 
  -8  -1   5       22.07       26.10      1.48 o 
  -7  -1   5        0.47       -0.44      0.78 o 
  -6  -1   5       26.55       26.38      1.09 o 
  -5  -1   5        0.00       -0.30      0.50 o 
  -4  -1   5       51.45       51.78      1.13 o 
  -3  -1   5        4.27        5.62      0.38 o 
  -2  -1   5      127.77      120.60      3.04 o 
  -1  -1   5      180.88      208.25      2.17 o 
   0  -1   5       41.66       44.84      0.69 o 
   1  -1   5      757.97      780.77      7.12 o 
   2  -1   5       77.60       79.37      0.90 o 
   3  -1   5        5.19        4.68      0.26 o 
   4  -1   5       48.30       46.93      0.70 o 
   5  -1   5        0.23        0.57      0.46 o 
   6  -1   5        9.13        9.86      0.63 o 
   7  -1   5        5.77        6.54      0.74 o 
   8  -1   5       35.63       31.23      2.19 o 
  -8   0   5        0.11        1.49      1.61 o 
  -7   0   5        1.86        0.72      0.83 o 
  -6   0   5        3.11        1.63      0.68 o 
  -5   0   5       58.85       61.40      1.91 o 
  -4   0   5       16.10       15.14      0.78 o 
  -3   0   5       12.56       14.71      0.50 o 
  -2   0   5        5.82        5.67      0.27 o 
  -1   0   5        2.97        5.39      0.33 o 
   0   0   5      649.22      652.89     11.86 o 
   1   0   5        1.87        2.85      0.15 o 
   2   0   5       10.60       10.00      0.25 o 
   3   0   5        0.09       -0.09      0.11 o 
   4   0   5        0.39        0.80      0.28 o 
   5   0   5      174.62      176.21      2.04 o 
   6   0   5      244.69      242.19      3.28 o 
   7   0   5       46.96       46.85      1.27 o 
   8   0   5       62.71       52.21      1.90 o 
   9   0   5        0.96        1.02      0.89 o 
  -7   1   5       16.01       16.73      1.15 o 
  -6   1   5        0.08        0.17      0.78 o 
  -5   1   5       38.88       36.58      0.99 o 
  -4   1   5       64.75       68.61      1.30 o 
  -3   1   5      362.29      407.78      4.31 o 
  -2   1   5       27.35       25.54      0.64 o 
  -1   1   5        1.81        1.16      0.19 o 
   0   1   5      429.33      470.87      6.73 o 
   1   1   5      108.30      118.39      1.24 o 
   2   1   5        0.05       -0.03      0.13 o 
   3   1   5       80.37       86.74      1.06 o 
   4   1   5        7.67        8.91      0.38 o 
   5   1   5       58.50       55.95      0.88 o 
   6   1   5       65.02       63.12      1.07 o 
   7   1   5        9.97       10.99      0.77 o 
   8   1   5       37.12       31.35      1.97 o 
   9   1   5        2.23        1.79      0.90 o 
  -7   2   5       17.68       19.01      2.30 o 
  -6   2   5        3.32        3.50      0.86 o 
  -5   2   5        0.10        0.31      0.59 o 
  -4   2   5        2.55        3.37      0.52 o 
  -3   2   5       26.71       23.93      0.88 o 
  -2   2   5      370.57      429.08      4.79 o 
  -1   2   5       21.14       29.99      0.55 o 
   0   2   5       94.25      103.11      1.10 o 
   1   2   5      419.37      445.85      4.55 o 
   2   2   5      216.72      221.78      3.89 o 
   3   2   5        4.71        3.99      0.27 o 
   4   2   5       13.92       13.24      0.42 o 
   5   2   5        3.69        3.85      0.43 o 
   6   2   5       66.25       63.61      1.56 o 
   7   2   5        0.00       -0.87      0.58 o 
   8   2   5        0.21        0.51      0.73 o 
   9   2   5        0.92        2.04      0.87 o 
  -7   3   5       18.29       17.34      1.28 o 
  -6   3   5        0.07        1.05      0.85 o 
  -5   3   5       12.48       12.45      0.86 o 
  -4   3   5        0.04       -0.07      0.45 o 
  -3   3   5       26.21       27.48      0.89 o 
  -2   3   5        2.38        2.02      0.33 o 
  -1   3   5       37.67       38.19      0.67 o 
   0   3   5       20.73       24.26      0.59 o 
   1   3   5        8.40       11.13      0.33 o 
   2   3   5      658.21      710.08      6.55 o 
   3   3   5      425.52      428.02      4.05 o 
   4   3   5       55.14       59.65      0.92 o 
   5   3   5       36.97       34.07      0.97 o 
   6   3   5        0.24        0.05      0.48 o 
   7   3   5       17.35       17.16      1.25 o 
   8   3   5        0.06        0.94      0.73 o 
   9   3   5        0.75        1.58      0.89 o 
  -6   4   5       10.96        9.88      0.92 o 
  -5   4   5        0.03        0.01      0.66 o 
  -4   4   5       12.88       11.84      0.68 o 
  -3   4   5       52.15       48.04      1.27 o 
  -2   4   5       30.19       32.08      0.76 o 
  -1   4   5       11.94       11.30      0.47 o 
   0   4   5      102.48       98.98      1.44 o 
   1   4   5       61.84       56.95      0.81 o 
   2   4   5       91.19       98.47      1.22 o 
   3   4   5        4.11        6.70      0.39 o 
   4   4   5        7.12        8.51      0.43 o 
   5   4   5      129.67      129.54      2.63 o 
   6   4   5        1.95        1.81      0.80 o 
   7   4   5        0.36       -0.93      0.69 o 
   8   4   5        6.43        6.90      0.82 o 
  -6   5   5        1.48        1.60      0.86 o 
  -5   5   5       29.45       29.29      1.17 o 
  -4   5   5        2.17        2.37      0.81 o 
  -3   5   5        1.01        0.59      0.47 o 
  -2   5   5      143.37      133.57      1.95 o 
  -1   5   5       98.13       91.88      1.70 o 
   0   5   5        7.47        9.22      0.49 o 
   1   5   5      113.17      116.13      1.43 o 
   2   5   5       17.05       15.14      0.47 o 
   3   5   5        0.78        0.57      0.39 o 
   4   5   5       22.53       22.41      0.71 o 
   5   5   5        0.89        1.05      0.52 o 
   6   5   5      106.72      108.76      2.17 o 
   7   5   5        0.48        0.58      0.99 o 
   8   5   5        1.22        1.32      0.81 o 
  -5   6   5        1.72        2.21      0.90 o 
  -4   6   5        0.04        0.93      0.72 o 
  -3   6   5       47.13       46.32      1.24 o 
  -2   6   5       25.84       22.04      0.77 o 
  -1   6   5        0.66        0.36      0.47 o 
   0   6   5        0.00        0.19      0.49 o 
   1   6   5       17.65       18.48      0.71 o 
   2   6   5        7.31        7.80      0.50 o 
   3   6   5       53.59       53.79      1.12 o 
   4   6   5       37.54       37.82      1.04 o 
   5   6   5       44.14       46.17      1.20 o 
   6   6   5       23.32       24.35      1.21 o 
   7   6   5       17.04       16.73      0.91 o 
  -4   7   5        0.64        0.66      0.80 o 
  -3   7   5       14.17       13.22      0.83 o 
  -2   7   5        5.53        5.97      0.73 o 
  -1   7   5       19.34       17.49      0.86 o 
   0   7   5        1.50        2.36      0.56 o 
   1   7   5       21.57       22.04      0.81 o 
   2   7   5       12.10       12.65      0.61 o 
   3   7   5        8.96        8.39      0.57 o 
   4   7   5       99.59       98.40      1.73 o 
   5   7   5       25.50       24.77      0.95 o 
   6   7   5        0.37        0.40      0.64 o 
   7   7   5       22.35       22.84      1.05 o 
  -3   8   5        5.19        7.01      1.64 o 
  -2   8   5        3.53        4.34      0.76 o 
  -1   8   5        6.08        6.01      0.94 o 
   0   8   5       17.26       17.28      0.92 o 
   1   8   5        1.44        0.78      0.67 o 
   2   8   5        0.30       -0.15      0.57 o 
   3   8   5        0.30        0.61      0.55 o 
   4   8   5        1.46        1.35      0.56 o 
   5   8   5        0.02       -0.14      0.79 o 
   6   8   5        1.36        0.95      1.45 o 
  -1   9   5        5.10        3.92      0.84 o 
   0   9   5        7.24        7.85      0.91 o 
   1   9   5        0.91        0.22      0.75 o 
   2   9   5        2.88        3.55      0.80 o 
   3   9   5        0.32       -0.14      0.75 o 
   4   9   5        0.04       -0.49      0.71 o 
  -3  -8   6        0.48       -1.13      0.75 o 
  -2  -8   6       13.52       13.55      0.97 o 
  -1  -8   6        0.44        0.04      0.75 o 
   0  -8   6       12.63       13.46      0.95 o 
   1  -8   6        4.46        3.91      0.84 o 
   2  -8   6        5.62        4.91      0.86 o 
  -4  -7   6        3.69        6.89      0.84 o 
  -3  -7   6        7.36        6.79      0.88 o 
  -2  -7   6        0.15       -0.40      0.64 o 
  -1  -7   6        4.17        5.12      0.79 o 
   0  -7   6        7.21        8.02      0.75 o 
   1  -7   6       16.05       13.16      0.85 o 
   2  -7   6        2.91        2.12      0.71 o 
   3  -7   6       14.49       14.68      1.05 o 
   4  -7   6        0.10        0.75      0.88 o 
  -5  -6   6        2.56        1.28      0.82 o 
  -4  -6   6        0.00       -0.34      0.62 o 
  -3  -6   6        0.00        0.38      0.60 o 
  -2  -6   6        3.21        2.17      0.61 o 
  -1  -6   6        1.02       -0.42      0.58 o 
   0  -6   6        2.28        3.83      0.57 o 
   1  -6   6       11.91       11.84      0.69 o 
   2  -6   6        0.90        0.56      0.63 o 
   3  -6   6        5.19        6.16      0.64 o 
   4  -6   6       21.88       23.55      1.01 o 
   5  -6   6        4.78        6.26      0.95 o 
  -6  -5   6        4.38        4.50      0.91 o 
  -5  -5   6        8.78        8.74      0.87 o 
  -4  -5   6        9.74       11.59      0.88 o 
  -3  -5   6        3.20        2.05      0.58 o 
  -2  -5   6       57.23       56.66      1.15 o 
  -1  -5   6        0.00        0.51      0.48 o 
   0  -5   6      224.72      216.40      3.61 o 
   1  -5   6       10.08       10.45      0.61 o 
   2  -5   6        0.85        0.85      0.48 o 
   3  -5   6       23.50       22.08      0.80 o 
   4  -5   6        0.10        0.29      0.58 o 
   5  -5   6        1.49        2.17      0.82 o 
   6  -5   6        0.46        0.80      0.86 o 
  -7  -4   6        0.02       -0.51      0.83 o 
  -6  -4   6        0.25        0.54      0.74 o 
  -5  -4   6        2.94        3.45      0.75 o 
  -4  -4   6        5.06        5.30      0.70 o 
  -3  -4   6        3.18        3.54      0.63 o 
  -2  -4   6      102.03       97.64      1.70 o 
  -1  -4   6        2.72        2.24      0.41 o 
   0  -4   6        0.69        0.14      0.40 o 
   1  -4   6       10.26       12.57      0.51 o 
   2  -4   6       14.88       15.32      0.62 o 
   3  -4   6        0.56        0.91      0.48 o 
   4  -4   6        7.06        7.06      0.52 o 
   5  -4   6       20.45       19.61      0.79 o 
   6  -4   6        1.26        1.25      0.60 o 
   7  -4   6        3.03        1.56      0.90 o 
  -7  -3   6        0.38        0.44      0.81 o 
  -6  -3   6       17.36       16.85      1.12 o 
  -5  -3   6       11.93       12.72      1.62 o 
  -4  -3   6       19.38       17.71      1.19 o 
  -3  -3   6      106.19      103.49      1.74 o 
  -2  -3   6      207.69      204.63      2.68 o 
  -1  -3   6       75.99       72.77      1.08 o 
   0  -3   6       25.76       22.23      0.58 o 
   1  -3   6       31.81       31.49      0.60 o 
   2  -3   6       93.81       91.69      1.11 o 
   3  -3   6        1.52        1.28      0.37 o 
   4  -3   6       25.65       24.04      0.73 o 
   5  -3   6       25.27       23.08      0.81 o 
   6  -3   6       17.66       15.00      0.84 o 
   7  -3   6       10.26        9.36      0.77 o 
  -7  -2   6        3.57        3.04      0.81 o 
  -6  -2   6        0.62       -0.29      0.67 o 
  -5  -2   6      109.07      109.00      2.13 o 
  -4  -2   6        8.77        8.42      0.71 o 
  -3  -2   6       97.20       90.23      1.53 o 
  -2  -2   6       80.62       79.87      1.50 o 
  -1  -2   6       36.42       37.36      0.64 o 
   0  -2   6       28.19       28.52      0.54 o 
   1  -2   6       20.61       22.88      0.50 o 
   2  -2   6        0.02        0.08      0.22 o 
   3  -2   6        5.38        5.29      0.35 o 
   4  -2   6        4.39        4.54      0.42 o 
   5  -2   6        4.84        5.07      0.50 o 
   6  -2   6        1.13        0.28      0.56 o 
   7  -2   6        4.75        4.36      0.67 o 
   8  -2   6        1.45        1.26      0.71 o 
  -7  -1   6        3.59        3.36      0.92 o 
  -6  -1   6       35.82       39.58      1.31 o 
  -5  -1   6        0.24       -0.17      0.58 o 
  -4  -1   6       16.02       17.30      0.71 o 
  -3  -1   6       87.80       93.76      2.24 o 
  -2  -1   6      340.68      366.42      4.01 o 
  -1  -1   6      264.83      292.96      3.02 o 
   0  -1   6       83.87       91.28      1.31 o 
   1  -1   6      353.20      368.73      3.42 o 
   2  -1   6       10.89       11.45      0.30 o 
   3  -1   6      179.83      181.34      1.77 o 
   4  -1   6       51.76       50.73      0.75 o 
   5  -1   6       31.69       32.44      0.86 o 
   6  -1   6       10.40        8.15      0.71 o 
   7  -1   6        3.68        3.97      0.68 o 
   8  -1   6       29.59       24.91      1.06 o 
  -7   0   6        0.05       -1.16      0.85 o 
  -6   0   6        7.34        8.20      1.37 o 
  -5   0   6        0.01       -0.42      0.58 o 
  -4   0   6       42.75       41.07      1.02 o 
  -3   0   6       22.26       21.61      0.91 o 
  -2   0   6      371.26      379.47      4.24 o 
  -1   0   6      149.60      187.49      2.35 o 
   0   0   6      385.35      394.21      9.28 o 
   1   0   6      298.55      314.45      4.07 o 
   2   0   6      400.47      403.13      3.74 o 
   3   0   6       38.69       39.90      0.66 o 
   4   0   6       97.14      102.16      1.67 o 
   5   0   6       18.43       19.61      0.65 o 
   6   0   6       23.40       23.18      0.84 o 
   7   0   6        1.85        2.43      0.66 o 
   8   0   6       64.49       60.67      1.53 o 
  -7   1   6        0.06       -0.65      0.86 o 
  -6   1   6       22.59       21.23      1.69 o 
  -5   1   6        0.11       -0.50      0.58 o 
  -4   1   6        1.62        2.17      0.57 o 
  -3   1   6       19.87       19.60      0.59 o 
  -2   1   6       26.82       22.19      0.52 o 
  -1   1   6       69.17       77.51      1.08 o 
   0   1   6      345.37      363.35      6.03 o 
   1   1   6      240.61      247.08      2.95 o 
   2   1   6      177.98      193.50      1.86 o 
   3   1   6       52.41       56.41      0.78 o 
   4   1   6       22.22       20.33      0.51 o 
   5   1   6       62.86       59.99      0.99 o 
   6   1   6        5.04        4.73      0.53 o 
   7   1   6        9.64       11.32      0.75 o 
   8   1   6       10.36       12.35      0.93 o 
   9   1   6        0.01        0.07      0.97 o 
  -7   2   6       22.17       21.73      1.33 o 
  -6   2   6        5.80        5.52      0.92 o 
  -5   2   6      105.16      100.95      2.03 o 
  -4   2   6      125.23      124.64      2.56 o 
  -3   2   6        4.25        5.86      0.46 o 
  -2   2   6      211.37      227.78      2.47 o 
  -1   2   6       20.69       22.98      0.45 o 
   0   2   6       89.39       96.91      1.26 o 
   1   2   6       86.20       87.33      1.04 o 
   2   2   6      201.31      209.79      2.26 o 
   3   2   6      285.45      266.54      2.69 o 
   4   2   6       39.48       41.44      0.88 o 
   5   2   6       41.01       39.95      0.89 o 
   6   2   6       46.00       47.18      1.15 o 
   7   2   6        0.02       -1.02      0.70 o 
   8   2   6        0.25        1.65      0.76 o 
   9   2   6        0.19        1.69      1.04 o 
  -6   3   6        3.01        2.54      0.90 o 
  -5   3   6       54.71       57.82      1.54 o 
  -4   3   6       38.24       38.13      1.44 o 
  -3   3   6       59.93       53.45      1.13 o 
  -2   3   6       11.00        9.73      0.43 o 
  -1   3   6        4.47        3.66      0.26 o 
   0   3   6        0.91        2.62      0.34 o 
   1   3   6       22.57       27.64      0.57 o 
   2   3   6       33.57       30.31      0.56 o 
   3   3   6        1.64        1.27      0.27 o 
   4   3   6      222.65      231.33      2.78 o 
   5   3   6       23.03       23.75      0.78 o 
   6   3   6        4.65        4.01      0.61 o 
   7   3   6        1.30        2.72      0.64 o 
   8   3   6        0.38        1.05      0.76 o 
  -6   4   6        0.00        1.59      0.92 o 
  -5   4   6       25.93       28.94      1.11 o 
  -4   4   6       73.00       70.16      1.42 o 
  -3   4   6       22.32       21.40      0.77 o 
  -2   4   6        4.71        7.26      0.48 o 
  -1   4   6       12.84       13.07      0.49 o 
   0   4   6       40.42       36.69      0.73 o 
   1   4   6        0.02       -0.41      0.28 o 
   2   4   6      207.60      214.78      2.16 o 
   3   4   6       18.41       19.51      0.51 o 
   4   4   6       50.10       51.64      0.97 o 
   5   4   6        1.35        1.11      0.48 o 
   6   4   6        0.22        0.87      0.58 o 
   7   4   6        7.23        7.33      0.75 o 
   8   4   6        0.13       -0.43      0.70 o 
  -5   5   6        2.36        1.84      0.74 o 
  -4   5   6        0.01       -0.79      0.55 o 
  -3   5   6      215.68      201.56      4.11 o 
  -2   5   6       41.58       38.72      1.03 o 
  -1   5   6        0.28        0.75      0.47 o 
   0   5   6      232.42      216.17      5.15 o 
   1   5   6       13.94       13.35      0.55 o 
   2   5   6        1.90        1.42      0.40 o 
   3   5   6       61.79       60.05      1.10 o 
   4   5   6       34.24       34.14      0.87 o 
   5   5   6       21.33       19.21      0.74 o 
   6   5   6        1.18        1.30      0.56 o 
   7   5   6        0.01       -0.30      0.68 o 
   8   5   6       18.37       17.22      1.21 o 
  -5   6   6        0.06       -1.18      0.79 o 
  -4   6   6        0.21       -0.58      0.67 o 
  -3   6   6        0.43        0.10      0.58 o 
  -2   6   6       17.63       15.72      0.77 o 
  -1   6   6       14.05       15.51      0.73 o 
   0   6   6       32.89       27.38      0.82 o 
   1   6   6       80.52       78.59      1.28 o 
   2   6   6        4.80        4.91      0.45 o 
   3   6   6       88.45       87.00      1.42 o 
   4   6   6        7.58        8.80      0.57 o 
   5   6   6       54.86       50.43      1.13 o 
   6   6   6       53.75       53.08      1.25 o 
   7   6   6       15.93       12.97      0.91 o 
  -4   7   6        0.13        0.72      0.81 o 
  -3   7   6        0.01        0.00      0.62 o 
  -2   7   6        0.61        1.18      0.62 o 
  -1   7   6       32.97       29.48      1.03 o 
   0   7   6       16.06       14.93      0.79 o 
   1   7   6        0.73        0.78      0.58 o 
   2   7   6       37.85       33.39      0.98 o 
   3   7   6       25.72       27.25      0.85 o 
   4   7   6        3.48        4.38      0.65 o 
   5   7   6       17.63       17.04      0.78 o 
   6   7   6       29.20       32.35      2.32 o 
   7   7   6       14.79       13.19      0.99 o 
  -2   8   6        4.48        5.92      1.06 o 
  -1   8   6        3.46        3.42      0.71 o 
   0   8   6       35.45       42.29      1.25 o 
   1   8   6        2.98        4.35      0.72 o 
   2   8   6        0.66        1.27      0.67 o 
   3   8   6        3.34        2.65      0.69 o 
   4   8   6        1.23        0.87      0.63 o 
   5   8   6        0.03       -0.89      0.59 o 
   0   9   6        7.66       10.40      1.28 o 
   1   9   6        2.30        4.06      0.86 o 
   2   9   6       13.93       16.87      1.02 o 
   3   9   6        2.58        2.88      0.82 o 
  -1  -8   7        2.54        2.26      0.93 o 
   0  -8   7       14.68       14.39      1.13 o 
   1  -8   7        1.26        1.30      0.78 o 
  -4  -7   7        0.21        1.01      0.89 o 
  -3  -7   7        4.46        6.26      0.90 o 
  -2  -7   7        2.51        3.34      0.72 o 
  -1  -7   7       14.99       16.53      0.90 o 
   0  -7   7        8.19        6.85      0.77 o 
   1  -7   7        1.01        0.74      0.67 o 
   2  -7   7        0.70       -0.56      0.73 o 
   3  -7   7        0.44        0.65      0.83 o 
  -5  -6   7        0.31       -0.52      0.84 o 
  -4  -6   7        5.44        4.77      0.85 o 
  -3  -6   7        0.03        0.04      0.60 o 
  -2  -6   7        0.04        0.29      0.60 o 
  -1  -6   7        2.56        4.32      0.66 o 
   0  -6   7        0.10       -0.87      0.58 o 
   1  -6   7       11.70       11.37      0.78 o 
   2  -6   7        3.49        1.65      0.63 o 
   3  -6   7       33.24       34.12      1.16 o 
   4  -6   7        0.00       -0.04      0.76 o 
   5  -6   7        8.18        8.47      1.00 o 
  -6  -5   7        0.16        0.96      0.87 o 
  -5  -5   7       25.46       28.86      1.22 o 
  -4  -5   7        0.62       -0.51      0.69 o 
  -3  -5   7        1.15        1.62      0.59 o 
  -2  -5   7       15.66       16.75      0.99 o 
  -1  -5   7       43.50       39.01      1.08 o 
   0  -5   7       61.43       62.94      1.35 o 
   1  -5   7        1.46        1.25      0.55 o 
   2  -5   7       58.70       59.85      1.34 o 
   3  -5   7        0.39        0.38      0.70 o 
   4  -5   7        1.17        0.37      0.66 o 
   5  -5   7        3.54        2.47      0.77 o 
   6  -5   7        1.62        1.02      0.88 o 
  -6  -4   7        0.86        1.90      0.80 o 
  -5  -4   7       21.59       22.49      1.05 o 
  -4  -4   7       16.91       16.81      0.91 o 
  -3  -4   7       39.46       35.72      1.94 o 
  -2  -4   7       69.80       65.07      1.31 o 
  -1  -4   7       14.89       13.63      0.75 o 
   0  -4   7      180.50      174.56      4.01 o 
   1  -4   7        1.84        1.89      0.49 o 
   2  -4   7        0.10        0.03      0.45 o 
   3  -4   7       11.80       12.78      0.60 o 
   4  -4   7       21.21       21.66      0.78 o 
   5  -4   7        1.30        0.81      0.60 o 
   6  -4   7        0.34       -0.20      0.65 o 
   7  -4   7        2.09       -0.02      0.86 o 
  -7  -3   7        0.21        1.33      0.85 o 
  -6  -3   7        2.56        2.18      0.76 o 
  -5  -3   7        1.19        1.13      0.66 o 
  -4  -3   7        0.18        1.49      0.62 o 
  -3  -3   7        1.13        0.91      0.67 o 
  -2  -3   7        0.01        0.52      0.51 o 
  -1  -3   7       55.47       51.89      1.38 o 
   0  -3   7        8.39        8.48      0.51 o 
   1  -3   7       18.95       18.58      0.52 o 
   2  -3   7       12.21       13.44      0.55 o 
   3  -3   7       20.66       19.82      0.60 o 
   4  -3   7       33.64       31.29      0.82 o 
   5  -3   7       13.18       13.50      0.70 o 
   6  -3   7        0.02       -0.46      0.60 o 
   7  -3   7        3.97        1.98      0.88 o 
  -7  -2   7        1.19        1.53      0.84 o 
  -6  -2   7        3.69        3.71      0.82 o 
  -5  -2   7       48.41       48.07      1.97 o 
  -4  -2   7       34.77       28.45      1.10 o 
  -3  -2   7       86.16       82.75      1.68 o 
  -2  -2   7       14.67       16.03      0.82 o 
  -1  -2   7        0.08       -0.45      0.31 o 
   0  -2   7       25.30       22.71      0.51 o 
   1  -2   7      171.88      180.29      1.90 o 
   2  -2   7        4.63        5.03      0.36 o 
   3  -2   7        7.77        8.74      0.48 o 
   4  -2   7        2.07        2.18      0.43 o 
   5  -2   7       20.45       18.81      0.66 o 
   6  -2   7       10.29       10.38      0.68 o 
   7  -2   7       23.41       24.52      1.09 o 
   8  -2   7        0.24       -0.69      0.68 o 
  -7  -1   7        0.83        0.03      0.91 o 
  -6  -1   7        4.14        6.46      0.78 o 
  -5  -1   7        8.56       10.31      0.92 o 
  -4  -1   7      101.22       97.97      1.88 o 
  -3  -1   7      152.65      160.48      3.86 o 
  -2  -1   7       11.41       11.88      0.44 o 
  -1  -1   7        1.24        2.03      0.22 o 
   0  -1   7       84.21       89.26      1.53 o 
   1  -1   7       35.32       43.43      0.55 o 
   2  -1   7       60.60       68.63      0.88 o 
   3  -1   7      265.15      274.21      2.70 o 
   4  -1   7        1.59        1.77      0.38 o 
   5  -1   7       84.31       82.97      1.34 o 
   6  -1   7        2.72        3.07      0.57 o 
   7  -1   7        4.24        4.71      0.77 o 
   8  -1   7        0.11       -0.46      0.74 o 
  -7   0   7        0.59        0.42      0.89 o 
  -6   0   7        4.73        4.23      0.75 o 
  -5   0   7       22.54       24.68      0.99 o 
  -4   0   7        3.22        1.18      0.55 o 
  -3   0   7        0.02        0.10      0.39 o 
  -2   0   7       27.78       32.49      0.58 o 
  -1   0   7       10.70        8.63      0.45 o 
   0   0   7        1.44        1.06      0.73 o 
   1   0   7        1.70        0.11      0.21 o 
   2   0   7      211.97      214.09      2.05 o 
   3   0   7      149.52      149.72      1.56 o 
   4   0   7        2.30        2.53      0.31 o 
   5   0   7       16.91       18.27      1.24 o 
   6   0   7        5.93        5.08      0.57 o 
   7   0   7        4.19        3.92      0.72 o 
   8   0   7        8.23        7.78      0.91 o 
  -7   1   7        4.12        4.01      1.16 o 
  -6   1   7       16.83       14.52      1.03 o 
  -5   1   7        7.65        8.15      0.73 o 
  -4   1   7        0.30        0.30      0.49 o 
  -3   1   7       25.95       21.49      0.62 o 
  -2   1   7       24.92       26.79      0.59 o 
  -1   1   7      117.36      136.56      2.35 o 
   0   1   7        2.78        4.26      0.81 o 
   1   1   7      304.51      358.43      5.22 o 
   2   1   7       16.15       14.31      0.31 o 
   3   1   7      342.65      340.85      3.26 o 
   4   1   7        2.10        2.08      0.38 o 
   5   1   7        7.65        7.86      0.52 o 
   6   1   7       21.23       20.65      0.91 o 
   7   1   7        0.88        1.16      0.70 o 
   8   1   7        0.14        0.04      0.83 o 
  -6   2   7        9.90        8.33      1.06 o 
  -5   2   7       42.50       41.84      1.37 o 
  -4   2   7        1.99        1.69      0.56 o 
  -3   2   7      114.75      110.11      2.11 o 
  -2   2   7       80.88       83.16      1.18 o 
  -1   2   7       20.83       24.40      0.46 o 
   0   2   7        1.84        0.07      0.37 o 
   1   2   7       36.02       38.60      0.71 o 
   2   2   7      123.02      140.42      1.56 o 
   3   2   7        0.99        0.23      0.18 o 
   4   2   7       46.81       46.39      0.90 o 
   5   2   7      168.54      165.25      2.36 o 
   6   2   7        3.19        2.43      0.55 o 
   7   2   7        1.00        1.62      0.71 o 
   8   2   7        0.36        0.38      0.88 o 
  -6   3   7        0.13        0.71      0.86 o 
  -5   3   7       32.53       32.11      1.18 o 
  -4   3   7       17.15       15.38      0.84 o 
  -3   3   7       20.57       22.85      0.83 o 
  -2   3   7       96.06       95.99      2.57 o 
  -1   3   7        9.85       11.99      0.54 o 
   0   3   7       73.47       77.50      1.11 o 
   1   3   7       93.89       98.56      1.20 o 
   2   3   7        8.88        9.90      0.48 o 
   3   3   7       27.32       27.06      0.59 o 
   4   3   7        4.34        2.91      0.36 o 
   5   3   7       17.13       16.65      0.70 o 
   6   3   7       94.62       95.59      1.75 o 
   7   3   7        1.56        0.54      0.74 o 
   8   3   7        0.08       -1.08      1.29 o 
  -6   4   7        2.71        3.07      1.01 o 
  -5   4   7        0.61        1.05      0.81 o 
  -4   4   7        0.56        1.12      0.64 o 
  -3   4   7       63.30       61.32      1.68 o 
  -2   4   7       15.23       14.15      0.60 o 
  -1   4   7       17.78       19.35      0.74 o 
   0   4   7       98.74       99.34      1.66 o 
   1   4   7       90.66       92.04      1.19 o 
   2   4   7        9.12        8.25      0.36 o 
   3   4   7       12.01       12.83      0.56 o 
   4   4   7       49.51       53.68      0.88 o 
   5   4   7        1.04        0.37      0.44 o 
   6   4   7        1.46        1.21      0.68 o 
   7   4   7        1.04        1.05      0.74 o 
   8   4   7        0.37       -0.25      0.81 o 
  -5   5   7        1.52        0.88      0.90 o 
  -4   5   7        3.52        3.81      0.60 o 
  -3   5   7        2.67        3.98      0.58 o 
  -2   5   7        2.26        2.68      0.51 o 
  -1   5   7      296.38      270.22      3.76 o 
   0   5   7        3.30        2.17      0.58 o 
   1   5   7       12.12       14.79      0.62 o 
   2   5   7        0.21        0.26      0.15 o 
   3   5   7        3.81        2.85      0.45 o 
   4   5   7       15.55       14.11      0.64 o 
   5   5   7       50.74       49.13      1.16 o 
   6   5   7        3.98        4.75      0.65 o 
   7   5   7        5.53        4.89      0.73 o 
   8   5   7        5.76        6.29      1.01 o 
  -4   6   7        4.34        3.21      0.77 o 
  -3   6   7        2.38        1.05      0.59 o 
  -2   6   7        1.54        2.05      0.79 o 
  -1   6   7       45.72       39.97      1.09 o 
   0   6   7      142.83      132.14      2.12 o 
   1   6   7       91.09       93.02      1.64 o 
   2   6   7       62.93       58.37      1.26 o 
   3   6   7        6.71        6.08      0.57 o 
   4   6   7       12.55       10.45      0.66 o 
   5   6   7       11.24       13.00      0.67 o 
   6   6   7        3.96        4.14      0.66 o 
   7   6   7       25.05       29.36      1.16 o 
  -3   7   7       22.24       27.32      1.03 o 
  -2   7   7        1.00        1.43      0.61 o 
  -1   7   7        5.01        4.65      0.65 o 
   0   7   7        7.52        5.33      0.66 o 
   1   7   7        4.17        6.01      0.77 o 
   2   7   7        1.04        0.49      0.52 o 
   3   7   7        3.67        2.98      0.52 o 
   4   7   7        2.85        2.68      0.60 o 
   5   7   7        3.30        4.27      0.61 o 
   6   7   7        7.68        7.15      0.75 o 
  -2   8   7        0.43        0.08      0.79 o 
  -1   8   7        0.02       -0.04      0.65 o 
   0   8   7        0.88        0.57      0.65 o 
   1   8   7        9.09       10.51      0.80 o 
   2   8   7        1.27        2.48      0.67 o 
   3   8   7        0.86       -0.18      0.64 o 
   4   8   7        0.00        0.19      0.63 o 
   5   8   7        0.57       -0.92      0.61 o 
   1   9   7        4.34        3.82      0.82 o 
   2   9   7        9.86       12.65      0.94 o 
   3   9   7        2.05        3.07      0.83 o 
  -3  -7   8        4.21        5.30      0.94 o 
  -2  -7   8        2.08        3.93      0.89 o 
  -1  -7   8        0.09        0.80      0.76 o 
   0  -7   8        7.58        7.23      0.91 o 
   1  -7   8        8.67       12.44      1.08 o 
   2  -7   8        0.09        0.79      0.82 o 
   3  -7   8        0.13        0.32      0.96 o 
  -4  -6   8        0.29       -0.43      0.80 o 
  -3  -6   8        0.53        0.14      0.72 o 
  -2  -6   8        0.02        0.11      0.67 o 
  -1  -6   8        3.11        4.24      0.74 o 
   0  -6   8       12.44       12.82      0.91 o 
   1  -6   8        0.05        0.89      0.60 o 
   2  -6   8        0.42        0.35      0.61 o 
   3  -6   8        3.96        3.93      0.70 o 
   4  -6   8        5.28        5.79      0.89 o 
  -5  -5   8        0.03        0.40      0.81 o 
  -4  -5   8        4.42        4.50      0.75 o 
  -3  -5   8        2.08        2.45      0.68 o 
  -2  -5   8       11.11       10.07      0.78 o 
  -1  -5   8        2.93        3.83      0.59 o 
   0  -5   8        0.41        0.68      0.52 o 
   1  -5   8       16.40       15.61      0.76 o 
   2  -5   8       38.52       38.36      1.13 o 
   3  -5   8        0.14        0.46      0.59 o 
   4  -5   8       12.75       10.75      0.87 o 
   5  -5   8        2.04        1.85      0.79 o 
  -6  -4   8        0.55        0.42      0.92 o 
  -5  -4   8       29.99       32.66      1.64 o 
  -4  -4   8        0.33       -0.29      0.64 o 
  -3  -4   8        1.19        0.94      0.61 o 
  -2  -4   8       27.71       28.72      1.70 o 
  -1  -4   8        0.06        0.02      0.47 o 
   0  -4   8      194.21      187.71      2.78 o 
   1  -4   8        0.16       -0.18      0.49 o 
   2  -4   8      104.69       99.17      1.74 o 
   3  -4   8        3.27        3.91      0.53 o 
   4  -4   8        2.17        2.58      0.53 o 
   5  -4   8        0.19        0.93      0.61 o 
   6  -4   8        1.78        2.01      0.70 o 
  -6  -3   8        0.30        0.90      0.77 o 
  -5  -3   8        8.45        8.67      1.04 o 
  -4  -3   8        1.89        2.15      0.65 o 
  -3  -3   8       10.34        9.76      0.69 o 
  -2  -3   8       52.44       48.59      1.28 o 
  -1  -3   8       95.15       87.42      1.69 o 
   0  -3   8       55.31       59.24      1.42 o 
   1  -3   8       98.71       96.94      1.48 o 
   2  -3   8        5.66        5.32      0.48 o 
   3  -3   8        0.37        0.74      0.46 o 
   4  -3   8        9.23       10.44      0.60 o 
   5  -3   8       14.32       13.10      0.86 o 
   6  -3   8        0.12       -0.10      0.63 o 
   7  -3   8        1.35       -0.18      0.73 o 
  -6  -2   8        0.02       -0.20      0.70 o 
  -5  -2   8       17.83       16.00      0.88 o 
  -4  -2   8        0.85        0.81      0.57 o 
  -3  -2   8       24.64       22.34      0.87 o 
  -2  -2   8        6.51        8.89      0.62 o 
  -1  -2   8      118.23      112.24      1.63 o 
   0  -2   8      161.50      163.49      1.93 o 
   1  -2   8       13.44       13.88      0.41 o 
   2  -2   8       20.67       21.25      0.57 o 
   3  -2   8       77.46       78.38      1.13 o 
   4  -2   8        1.62        1.48      0.48 o 
   5  -2   8        6.77        7.07      1.01 o 
   6  -2   8       13.91       14.79      0.83 o 
   7  -2   8        0.26        0.36      0.70 o 
  -6  -1   8        1.72        1.87      0.71 o 
  -5  -1   8       15.42       15.89      1.07 o 
  -4  -1   8       61.24       59.28      1.62 o 
  -3  -1   8        0.91       -0.05      0.45 o 
  -2  -1   8      107.04      103.04      1.73 o 
  -1  -1   8        8.09        9.36      0.40 o 
   0  -1   8       18.87       19.94      0.71 o 
   1  -1   8      200.67      207.55      2.00 o 
   2  -1   8      137.53      141.73      1.57 o 
   3  -1   8        2.39        3.64      0.36 o 
   4  -1   8       42.60       43.12      0.89 o 
   5  -1   8       12.01       11.29      0.62 o 
   6  -1   8        0.03       -0.02      0.61 o 
   7  -1   8        3.46        4.71      0.72 o 
   8  -1   8        0.07       -0.04      0.76 o 
  -6   0   8        0.25        0.03      0.66 o 
  -5   0   8        8.18        7.72      0.74 o 
  -4   0   8       21.71       20.01      0.84 o 
  -3   0   8       24.30       23.93      0.86 o 
  -2   0   8       75.07       76.78      1.07 o 
  -1   0   8       12.21       12.08      0.63 o 
   0   0   8       37.72       37.27      1.84 o 
   1   0   8       37.39       41.85      0.90 o 
   2   0   8        7.99        8.15      0.26 o 
   3   0   8       14.57       17.34      0.46 o 
   4   0   8       12.08       12.19      0.46 o 
   5   0   8       88.03       84.50      1.73 o 
   6   0   8       25.33       25.14      1.04 o 
   7   0   8        0.46        0.01      0.66 o 
   8   0   8        1.65        1.10      0.87 o 
  -6   1   8        1.19        1.09      0.81 o 
  -5   1   8        0.47        0.98      0.69 o 
  -4   1   8      111.63      102.70      1.98 o 
  -3   1   8        0.93        1.85      0.44 o 
  -2   1   8        0.11       -0.55      0.37 o 
  -1   1   8       26.63       30.33      1.13 o 
   0   1   8       94.26       99.36      3.09 o 
   1   1   8        0.00        0.03      0.71 o 
   2   1   8      204.90      208.74      2.85 o 
   3   1   8       85.98       90.36      1.11 o 
   4   1   8        9.62       10.47      0.47 o 
   5   1   8       73.28       70.14      1.30 o 
   6   1   8        6.14        6.27      0.68 o 
   7   1   8        0.79        0.40      0.63 o 
   8   1   8        0.01       -0.87      0.70 o 
  -6   2   8        0.40        0.52      0.83 o 
  -5   2   8        0.02       -0.91      0.62 o 
  -4   2   8       29.43       27.25      0.93 o 
  -3   2   8      125.52      114.36      1.73 o 
  -2   2   8       85.33       87.16      1.22 o 
  -1   2   8      105.60      100.52      1.62 o 
   0   2   8      392.05      400.04      6.32 o 
   1   2   8      121.36      134.12      1.94 o 
   2   2   8       24.92       26.54      0.47 o 
   3   2   8        7.02        7.37      0.56 o 
   4   2   8        7.42        9.38      0.40 o 
   5   2   8        9.09       10.07      0.66 o 
   6   2   8        8.93        8.38      0.80 o 
   7   2   8        9.35       11.44      0.78 o 
   8   2   8        0.36       -0.75      0.76 o 
  -6   3   8        0.72        0.18      0.88 o 
  -5   3   8        1.41        1.30      0.73 o 
  -4   3   8        0.23       -0.32      0.55 o 
  -3   3   8      270.36      263.68      3.81 o 
  -2   3   8        1.52        1.58      0.45 o 
  -1   3   8       56.49       56.14      1.36 o 
   0   3   8      234.67      236.26      2.51 o 
   1   3   8        1.26        0.97      0.27 o 
   2   3   8        7.43        7.24      0.37 o 
   3   3   8       23.37       23.34      0.64 o 
   4   3   8      106.14      103.48      1.27 o 
   5   3   8       61.93       58.27      1.15 o 
   6   3   8        7.93        7.49      0.71 o 
   7   3   8        1.49        0.46      0.67 o 
   8   3   8        7.08        6.25      0.94 o 
  -5   4   8        3.28        1.89      0.76 o 
  -4   4   8       11.75       12.28      0.97 o 
  -3   4   8        0.76        1.07      0.60 o 
  -2   4   8       55.40       57.70      1.34 o 
  -1   4   8        0.28        0.30      0.46 o 
   0   4   8        0.84        1.76      0.40 o 
   1   4   8      225.40      229.71      2.76 o 
   2   4   8       77.47       78.39      1.33 o 
   3   4   8        0.42        0.51      0.31 o 
   4   4   8        3.38        4.24      0.44 o 
   5   4   8       14.78       12.89      0.62 o 
   6   4   8       24.35       26.26      0.88 o 
   7   4   8        1.64        1.90      0.71 o 
   8   4   8        1.39        1.12      1.00 o 
  -5   5   8        0.13       -0.05      0.91 o 
  -4   5   8        0.66        0.59      0.66 o 
  -3   5   8        3.71        3.44      0.99 o 
  -2   5   8        1.22        1.06      0.62 o 
  -1   5   8        1.97        2.09      0.59 o 
   0   5   8       51.02       43.46      1.41 o 
   1   5   8       58.89       54.34      1.10 o 
   2   5   8      122.47      113.66      1.58 o 
   3   5   8       48.98       47.63      1.02 o 
   4   5   8       21.17       17.75      0.68 o 
   5   5   8        9.61        9.17      0.62 o 
   6   5   8        0.47        0.33      0.58 o 
   7   5   8        6.00        5.69      0.69 o 
  -4   6   8        0.75        0.45      0.77 o 
  -3   6   8        0.01       -0.71      0.53 o 
  -2   6   8        0.06       -0.02      0.65 o 
  -1   6   8        8.39        5.39      0.56 o 
   0   6   8       71.45       79.07      2.02 o 
   1   6   8       24.95       22.52      0.76 o 
   2   6   8       31.70       30.16      0.88 o 
   3   6   8        1.70        1.38      0.49 o 
   4   6   8        8.98       10.79      0.65 o 
   5   6   8       17.50       14.44      0.67 o 
   6   6   8        6.67        6.75      0.69 o 
   7   6   8        1.37        0.23      0.75 o 
  -3   7   8        0.57        1.17      0.67 o 
  -2   7   8        8.53        8.14      0.85 o 
  -1   7   8       10.37       13.79      0.99 o 
   0   7   8        0.05        0.31      0.54 o 
   1   7   8       15.16       15.52      0.77 o 
   2   7   8        2.99        2.95      0.53 o 
   3   7   8        0.11       -0.35      0.46 o 
   4   7   8        8.37        8.54      0.66 o 
   5   7   8        0.01       -0.16      0.55 o 
   6   7   8        0.00        0.34      0.66 o 
  -1   8   8        2.44        2.51      0.70 o 
   0   8   8        4.43        3.90      0.69 o 
   1   8   8        0.18       -0.18      0.63 o 
   2   8   8        1.79        1.29      0.65 o 
   3   8   8        1.31        0.18      0.66 o 
   4   8   8        0.04        0.36      0.63 o 
   5   8   8        2.07        1.60      0.66 o 
  -1  -7   9       11.73       12.14      0.99 o 
   0  -7   9        5.18        7.01      1.27 o 
   1  -7   9        5.50        7.00      1.33 o 
  -3  -6   9        1.56        2.37      0.79 o 
  -2  -6   9        3.26        3.48      0.84 o 
  -1  -6   9        5.08        5.33      0.91 o 
   0  -6   9        0.07       -0.97      0.64 o 
   1  -6   9        0.02       -0.06      0.69 o 
   2  -6   9        5.54        5.85      0.82 o 
   3  -6   9        0.65       -0.26      0.74 o 
   4  -6   9        0.91       -0.26      0.96 o 
  -4  -5   9        0.83       -0.04      0.73 o 
  -3  -5   9        0.01       -0.46      0.70 o 
  -2  -5   9        2.25        2.23      0.65 o 
  -1  -5   9        7.05        6.01      0.72 o 
   0  -5   9        6.04        6.87      0.73 o 
   1  -5   9        2.94        1.62      0.66 o 
   2  -5   9       15.03       15.94      0.90 o 
   3  -5   9        1.44        1.14      0.69 o 
   4  -5   9       22.80       23.92      1.11 o 
   5  -5   9        0.31        0.15      1.00 o 
  -5  -4   9        0.15       -0.67      1.00 o 
  -4  -4   9        2.93        3.72      0.72 o 
  -3  -4   9        6.30        7.92      0.74 o 
  -2  -4   9       15.52       16.46      0.91 o 
  -1  -4   9       12.25       11.31      1.41 o 
   0  -4   9        1.63        1.19      0.57 o 
   1  -4   9       14.51       15.77      0.79 o 
   2  -4   9      112.70      114.55      2.16 o 
   3  -4   9        0.00       -0.03      0.70 o 
   4  -4   9       33.91       31.85      1.08 o 
   5  -4   9        6.68        8.83      0.85 o 
   6  -4   9       15.67       15.76      1.73 o 
  -5  -3   9        3.35        2.82      0.74 o 
  -4  -3   9        2.13        3.29      0.80 o 
  -3  -3   9        8.03        8.51      0.67 o 
  -2  -3   9        3.15        2.61      0.55 o 
  -1  -3   9        5.27        6.64      0.50 o 
   0  -3   9       50.55       48.79      1.04 o 
   1  -3   9       15.93       16.78      0.69 o 
   2  -3   9       17.36       18.47      0.69 o 
   3  -3   9       33.90       32.53      1.05 o 
   4  -3   9        2.50        2.37      0.53 o 
   5  -3   9        2.63        3.07      1.09 o 
   6  -3   9       10.89       11.09      0.91 o 
   7  -3   9        3.71        4.34      0.90 o 
  -6  -2   9        0.23       -0.06      0.77 o 
  -5  -2   9       18.84       19.97      1.44 o 
  -4  -2   9        2.82        1.51      0.60 o 
  -3  -2   9       29.46       25.71      0.90 o 
  -2  -2   9       59.04       55.18      1.10 o 
  -1  -2   9        2.29        2.96      0.45 o 
   0  -2   9       22.50       22.25      0.54 o 
   1  -2   9       15.45       13.96      0.45 o 
   2  -2   9       73.00       78.52      1.20 o 
   3  -2   9        0.04       -0.47      0.41 o 
   4  -2   9        0.09        0.36      0.46 o 
   5  -2   9       39.10       37.36      1.03 o 
   6  -2   9       12.69       13.84      0.92 o 
   7  -2   9        0.79        0.88      0.82 o 
  -6  -1   9        0.96        1.08      0.73 o 
  -5  -1   9        8.44        7.14      0.74 o 
  -4  -1   9        0.14       -0.35      0.55 o 
  -3  -1   9        5.71        6.05      0.54 o 
  -2  -1   9       87.15       78.97      1.63 o 
  -1  -1   9       59.02       63.33      1.16 o 
   0  -1   9       14.39       12.99      0.83 o 
   1  -1   9      113.02      116.60      1.44 o 
   2  -1   9        8.98       10.72      0.55 o 
   3  -1   9      112.70      114.48      1.71 o 
   4  -1   9       27.67       28.56      0.65 o 
   5  -1   9       20.05       21.45      0.88 o 
   6  -1   9        0.21        0.10      0.53 o 
   7  -1   9       17.50       16.88      1.14 o 
   8  -1   9        0.62        1.65      0.92 o 
  -6   0   9        0.15       -0.92      0.77 o 
  -5   0   9        1.45        0.68      0.62 o 
  -4   0   9        1.12        0.58      0.56 o 
  -3   0   9        1.68        1.52      0.41 o 
  -2   0   9        0.96        1.39      0.43 o 
  -1   0   9       30.88       29.95      1.26 o 
   0   0   9        1.69        0.83      0.98 o 
   1   0   9        6.68        6.61      0.59 o 
   2   0   9        4.96        6.05      0.36 o 
   3   0   9        6.66        7.85      0.37 o 
   4   0   9        0.72        0.68      0.40 o 
   5   0   9        3.89        3.77      0.51 o 
   6   0   9        2.90        3.41      0.64 o 
   7   0   9        2.05        1.73      0.74 o 
   8   0   9        3.07        3.26      0.94 o 
  -6   1   9        0.26        0.21      0.86 o 
  -5   1   9        6.86        7.60      0.74 o 
  -4   1   9        0.02       -0.75      0.53 o 
  -3   1   9       55.12       55.55      1.04 o 
  -2   1   9      160.01      154.30      2.34 o 
  -1   1   9       47.47       47.27      1.88 o 
   0   1   9        5.61        5.23      1.09 o 
   1   1   9       22.99       23.73      1.36 o 
   2   1   9       28.95       30.37      0.73 o 
   3   1   9       18.03       19.67      0.50 o 
   4   1   9      229.15      224.75      3.10 o 
   5   1   9       43.15       40.77      0.97 o 
   6   1   9        0.49        0.35      0.50 o 
   7   1   9        3.92        3.52      0.75 o 
   8   1   9        0.10        0.11      0.81 o 
  -6   2   9        2.09        1.08      1.25 o 
  -5   2   9        0.51        0.09      0.66 o 
  -4   2   9        2.46        1.69      0.65 o 
  -3   2   9        0.01        0.48      0.47 o 
  -2   2   9        4.80        4.12      0.32 o 
  -1   2   9      114.69      106.40      1.48 o 
   0   2   9       51.74       54.77      1.53 o 
   1   2   9        4.93        6.63      0.46 o 
   2   2   9      113.00      119.06      1.54 o 
   3   2   9        0.25        1.03      0.34 o 
   4   2   9        0.01        0.03      0.40 o 
   5   2   9       27.52       27.14      0.75 o 
   6   2   9       11.42       12.11      0.75 o 
   7   2   9        6.66        7.83      0.77 o 
   8   2   9        7.45        8.00      0.97 o 
  -5   3   9        0.70        0.45      0.82 o 
  -4   3   9        5.20        5.74      0.80 o 
  -3   3   9        0.75       -0.07      0.52 o 
  -2   3   9       19.20       17.71      0.61 o 
  -1   3   9      504.30      492.71      5.50 o 
   0   3   9       33.59       31.90      0.83 o 
   1   3   9       44.18       42.23      1.05 o 
   2   3   9        8.56        8.30      0.47 o 
   3   3   9        8.35        8.66      0.44 o 
   4   3   9       42.26       37.16      0.90 o 
   5   3   9        0.06       -0.29      0.42 o 
   6   3   9       18.19       18.56      0.74 o 
   7   3   9        8.78        8.47      0.78 o 
   8   3   9       10.03        8.49      1.87 o 
  -5   4   9        3.47        1.46      0.80 o 
  -4   4   9        0.85        0.00      0.64 o 
  -3   4   9        1.93        2.12      0.61 o 
  -2   4   9       17.39       15.60      0.75 o 
  -1   4   9       24.69       22.19      0.73 o 
   0   4   9      311.52      312.36      4.24 o 
   1   4   9       13.44       14.93      0.58 o 
   2   4   9        8.04        6.09      0.46 o 
   3   4   9        1.36        1.36      0.49 o 
   4   4   9        0.00       -0.24      0.28 o 
   5   4   9       11.90       11.17      0.59 o 
   6   4   9        1.66        1.88      0.53 o 
   7   4   9        3.43        4.99      0.64 o 
   8   4   9        2.24        1.69      0.82 o 
  -4   5   9        8.88       10.52      1.20 o 
  -3   5   9        1.31        0.81      0.65 o 
  -2   5   9        2.99        2.33      0.91 o 
  -1   5   9        7.26        6.08      0.82 o 
   0   5   9        4.10        4.96      0.76 o 
   1   5   9      164.49      160.30      3.22 o 
   2   5   9       20.64       17.19      0.73 o 
   3   5   9       78.77       74.40      1.60 o 
   4   5   9       17.55       16.45      0.67 o 
   5   5   9        4.30        5.86      0.59 o 
   6   5   9        4.53        5.16      1.13 o 
   7   5   9       13.29       16.33      0.84 o 
  -3   6   9        9.62       10.02      0.88 o 
  -2   6   9        0.62        0.58      0.62 o 
  -1   6   9       12.51       14.44      0.86 o 
   0   6   9       10.57        7.45      0.73 o 
   1   6   9       20.87       17.56      0.84 o 
   2   6   9        0.26        1.25      0.55 o 
   3   6   9       42.21       41.63      0.93 o 
   4   6   9       36.04       33.88      0.96 o 
   5   6   9        0.05       -0.69      0.48 o 
   6   6   9        1.91        1.03      0.61 o 
   7   6   9        4.98        3.90      0.74 o 
  -2   7   9        0.82        0.67      0.76 o 
  -1   7   9        0.99        0.69      0.72 o 
   0   7   9        0.18       -0.03      0.63 o 
   1   7   9       16.89       21.29      0.81 o 
   2   7   9        1.11        0.95      0.67 o 
   3   7   9        1.28        0.65      0.47 o 
   4   7   9        5.12        5.11      0.59 o 
   5   7   9        0.21        0.23      0.55 o 
   6   7   9        1.70        1.29      0.67 o 
   0   8   9        7.75       10.11      0.75 o 
   1   8   9        4.39        4.23      0.68 o 
   2   8   9        1.00        1.31      0.91 o 
   3   8   9        2.43        2.67      0.70 o 
   4   8   9        0.05       -0.67      0.60 o 
  -2  -6  10       13.72       13.41      1.00 o 
  -1  -6  10        0.27        0.20      0.72 o 
   0  -6  10       13.35       12.69      0.94 o 
   1  -6  10        1.37        1.69      0.76 o 
   2  -6  10        0.56       -1.06      0.73 o 
   3  -6  10        0.40        0.14      0.79 o 
  -3  -5  10        2.91        4.13      0.78 o 
  -2  -5  10        5.26        6.80      0.77 o 
  -1  -5  10       12.94       15.35      0.87 o 
   0  -5  10        0.40        0.70      0.63 o 
   1  -5  10        0.73        0.73      0.62 o 
   2  -5  10        2.66        2.55      0.70 o 
   3  -5  10        9.34        8.41      0.83 o 
   4  -5  10       13.67       15.61      1.46 o 
  -4  -4  10        2.49        2.40      1.35 o 
  -3  -4  10        0.53        1.92      0.64 o 
  -2  -4  10        2.96        3.10      0.63 o 
  -1  -4  10        0.01        0.31      0.57 o 
   0  -4  10       10.95        9.70      0.70 o 
   1  -4  10        0.23       -0.58      0.56 o 
   2  -4  10        5.26        6.00      0.70 o 
   3  -4  10        6.88        7.45      0.76 o 
   4  -4  10       45.26       45.92      1.29 o 
   5  -4  10        0.30        0.64      0.73 o 
  -5  -3  10        1.48        0.41      0.72 o 
  -4  -3  10        0.30        0.60      0.61 o 
  -3  -3  10        0.12       -0.31      0.61 o 
  -2  -3  10       16.16       16.82      0.86 o 
  -1  -3  10        0.18       -0.31      0.49 o 
   0  -3  10        1.39        0.99      0.48 o 
   1  -3  10       37.15       33.35      1.27 o 
   2  -3  10       75.83       74.85      1.56 o 
   3  -3  10       10.71       10.51      0.67 o 
   4  -3  10       10.88       10.50      0.71 o 
   5  -3  10        0.05       -0.11      0.70 o 
   6  -3  10        6.10        4.33      0.82 o 
  -5  -2  10        0.00        0.62      0.88 o 
  -4  -2  10        0.42        0.98      0.58 o 
  -3  -2  10        5.75        7.51      0.62 o 
  -2  -2  10        0.39        0.44      0.39 o 
  -1  -2  10       56.64       52.98      0.98 o 
   0  -2  10       10.38        8.59      0.66 o 
   1  -2  10       27.50       27.95      0.81 o 
   2  -2  10        3.80        2.97      0.41 o 
   3  -2  10       11.67       10.57      0.60 o 
   4  -2  10       23.86       22.86      0.86 o 
   5  -2  10        1.30        1.14      0.59 o 
   6  -2  10        0.96        1.06      0.72 o 
   7  -2  10        2.55        0.28      0.84 o 
  -5  -1  10        8.29        8.12      0.77 o 
  -4  -1  10        7.14        6.36      0.65 o 
  -3  -1  10       43.07       41.22      1.03 o 
  -2  -1  10        2.33        1.17      0.46 o 
  -1  -1  10       41.19       38.23      0.86 o 
   0  -1  10      149.05      143.38      2.56 o 
   1  -1  10        0.06        0.25      0.44 o 
   2  -1  10        3.21        3.63      0.44 o 
   3  -1  10        7.07        7.42      0.45 o 
   4  -1  10        5.30        6.41      0.54 o 
   5  -1  10       55.72       51.51      1.18 o 
   6  -1  10       24.40       23.05      1.04 o 
   7  -1  10       10.40        9.67      0.94 o 
  -5   0  10        4.04        3.78      0.69 o 
  -4   0  10        1.01        1.22      0.56 o 
  -3   0  10        9.25        8.21      0.68 o 
  -2   0  10       18.07       15.19      0.59 o 
  -1   0  10        0.21        0.73      0.36 o 
   0   0  10       60.44       54.98      2.40 o 
   1   0  10        6.35        5.48      0.99 o 
   2   0  10       48.61       50.93      1.15 o 
   3   0  10        9.98       10.75      0.44 o 
   4   0  10        0.17       -0.20      0.42 o 
   5   0  10        0.06       -0.01      0.51 o 
   6   0  10        2.06        1.51      0.69 o 
   7   0  10        4.75        3.59      0.79 o 
  -5   1  10        0.57        0.66      0.65 o 
  -4   1  10        5.11        5.18      0.72 o 
  -3   1  10       53.46       52.34      1.25 o 
  -2   1  10       13.17       12.27      0.75 o 
  -1   1  10       66.11       63.70      2.62 o 
   0   1  10      244.41      230.29      6.15 o 
   1   1  10        5.02        4.11      1.02 o 
   2   1  10       80.32       77.77      1.98 o 
   3   1  10       15.41       16.87      0.61 o 
   4   1  10       86.18       89.55      1.92 o 
   5   1  10        3.01        2.57      0.56 o 
   6   1  10       28.65       29.26      1.43 o 
   7   1  10        1.64        1.13      0.84 o 
   8   1  10        0.08       -0.91      0.85 o 
  -5   2  10        0.60       -0.06      0.69 o 
  -4   2  10        6.19        5.11      0.62 o 
  -3   2  10        6.34        6.44      0.53 o 
  -2   2  10       31.45       31.74      0.87 o 
  -1   2  10       26.45       20.72      1.25 o 
   0   2  10        0.06       -0.04      1.06 o 
   1   2  10      328.89      309.83      6.69 o 
   2   2  10       18.93       19.15      0.70 o 
   3   2  10       76.52       71.48      1.01 o 
   4   2  10        0.14       -0.12      0.40 o 
   5   2  10       34.25       30.84      0.98 o 
   6   2  10        0.07        0.60      0.45 o 
   7   2  10        0.85        1.00      0.62 o 
   8   2  10        2.39        0.87      0.86 o 
  -5   3  10        0.19       -0.24      0.83 o 
  -4   3  10        0.13       -0.82      0.57 o 
  -3   3  10        5.44        5.13      0.58 o 
  -2   3  10        2.28        2.59      0.44 o 
  -1   3  10        1.37        3.01      0.46 o 
   0   3  10        1.84        3.00      0.73 o 
   1   3  10      159.62      150.03      2.27 o 
   2   3  10       22.87       20.94      1.15 o 
   3   3  10       10.93       11.75      0.69 o 
   4   3  10        3.75        3.35      0.46 o 
   5   3  10        1.88        0.61      0.55 o 
   6   3  10        0.58        0.85      0.47 o 
   7   3  10        3.40        3.25      0.59 o 
  -4   4  10        1.00        1.50      0.69 o 
  -3   4  10        1.55        1.94      0.59 o 
  -2   4  10        1.85        1.96      0.65 o 
  -1   4  10       11.86       12.08      0.60 o 
   0   4  10       81.64       71.65      1.34 o 
   1   4  10       10.13        9.80      0.47 o 
   2   4  10       38.49       39.14      0.78 o 
   3   4  10       18.59       19.30      0.72 o 
   4   4  10       16.55       15.70      0.85 o 
   5   4  10        1.15        0.44      0.55 o 
   6   4  10        0.49        0.32      0.48 o 
   7   4  10        1.64        2.68      0.65 o 
  -4   5  10        0.22        1.23      1.09 o 
  -3   5  10        0.20        0.49      0.66 o 
  -2   5  10        0.09        0.32      0.58 o 
  -1   5  10        0.71        0.61      0.55 o 
   0   5  10        3.12        4.19      0.68 o 
   1   5  10        1.01        1.59      0.88 o 
   2   5  10        0.38        0.27      0.48 o 
   3   5  10       45.94       48.05      1.18 o 
   4   5  10       34.00       35.11      1.29 o 
   5   5  10       13.23       15.70      0.74 o 
   6   5  10        9.52        7.98      0.78 o 
   7   5  10        0.16       -0.18      0.60 o 
  -3   6  10       10.07       13.22      0.95 o 
  -2   6  10        0.10        0.43      0.67 o 
  -1   6  10        1.10        1.68      0.64 o 
   0   6  10        2.00        2.44      0.62 o 
   1   6  10       10.15       11.80      1.00 o 
   2   6  10        1.48        2.14      0.56 o 
   3   6  10       18.88       15.53      0.70 o 
   4   6  10        0.32       -0.41      0.58 o 
   5   6  10       12.10       13.48      0.67 o 
   6   6  10        9.84       10.29      0.73 o 
  -1   7  10        5.31        8.34      0.87 o 
   0   7  10        2.16        0.20      0.70 o 
   1   7  10        3.93        5.45      0.74 o 
   2   7  10        1.42        2.50      0.90 o 
   3   7  10        0.01        0.32      0.61 o 
   4   7  10        0.84        1.19      0.58 o 
   5   7  10        0.47       -0.56      0.53 o 
   1   8  10        2.80        4.03      0.86 o 
   2   8  10       10.46       12.73      0.98 o 
   3   8  10        3.93        4.16      0.87 o 
   0  -6  11        0.00       -1.09      0.85 o 
   1  -6  11        1.39        2.70      0.83 o 
  -2  -5  11        9.75       10.45      1.03 o 
  -1  -5  11        0.01       -0.22      0.64 o 
   0  -5  11        6.28        5.90      0.74 o 
   1  -5  11        0.88        1.04      0.66 o 
   2  -5  11        0.12       -1.01      0.67 o 
   3  -5  11        0.54        0.93      0.76 o 
  -3  -4  11        0.05       -0.13      0.68 o 
  -2  -4  11        0.00       -0.48      0.72 o 
  -1  -4  11        6.43        7.69      0.67 o 
   0  -4  11        3.85        2.98      0.60 o 
   1  -4  11        2.83        1.82      0.60 o 
   2  -4  11        2.38        2.86      0.65 o 
   3  -4  11        0.39       -0.12      0.64 o 
   4  -4  11       11.36       10.40      0.79 o 
   5  -4  11        6.33        6.34      0.89 o 
  -4  -3  11        8.91       11.43      1.15 o 
  -3  -3  11        1.07        0.06      0.55 o 
  -2  -3  11        0.00       -0.38      0.50 o 
  -1  -3  11        3.45        3.51      0.64 o 
   0  -3  11        2.84        2.69      0.75 o 
   1  -3  11       29.44       30.52      0.99 o 
   2  -3  11        0.00       -0.47      0.51 o 
   3  -3  11       22.43       22.16      1.21 o 
   4  -3  11       26.35       25.94      1.00 o 
   5  -3  11        3.04        2.86      0.66 o 
   6  -3  11        0.04        0.07      0.85 o 
  -4  -2  11        3.37        3.26      0.62 o 
  -3  -2  11        1.60        1.92      0.56 o 
  -2  -2  11        1.89        0.50      0.63 o 
  -1  -2  11        0.04        0.07      0.46 o 
   0  -2  11       19.85       17.62      0.75 o 
   1  -2  11        8.71        8.27      0.61 o 
   2  -2  11       60.22       58.79      1.32 o 
   3  -2  11       23.39       23.51      0.98 o 
   4  -2  11        0.16       -0.41      0.52 o 
   5  -2  11        2.36        0.99      0.68 o 
   6  -2  11        1.04        2.00      0.75 o 
  -5  -1  11        0.07        0.10      0.66 o 
  -4  -1  11        0.23       -0.45      0.53 o 
  -3  -1  11       22.98       20.70      1.02 o 
  -2  -1  11       16.80       16.10      0.70 o 
  -1  -1  11       19.36       19.88      0.64 o 
   0  -1  11        0.70        0.46      0.39 o 
   1  -1  11        0.01        0.00      0.32 o 
   2  -1  11       29.69       28.58      0.76 o 
   3  -1  11        4.09        4.58      0.43 o 
   4  -1  11       30.23       31.18      0.98 o 
   5  -1  11        5.71        7.22      0.70 o 
   6  -1  11        0.45       -0.47      0.67 o 
   7  -1  11        7.40        7.60      0.91 o 
  -5   0  11        7.13        8.44      1.51 o 
  -4   0  11        0.50        0.88      0.61 o 
  -3   0  11       10.97       10.22      0.78 o 
  -2   0  11        1.42        2.03      0.43 o 
  -1   0  11        4.14        3.78      1.25 o 
   0   0  11        4.42        4.15      1.17 o 
   1   0  11       76.80       74.15      2.82 o 
   2   0  11       30.47       31.74      0.93 o 
   3   0  11        9.10       10.56      0.85 o 
   4   0  11       26.09       26.42      0.79 o 
   5   0  11       16.84       16.08      0.74 o 
   6   0  11        1.76        1.22      0.86 o 
   7   0  11        4.23        3.48      0.71 o 
  -5   1  11        0.06       -0.25      0.67 o 
  -4   1  11        1.13        1.59      0.62 o 
  -3   1  11        1.45        1.82      0.61 o 
  -2   1  11        6.63        5.58      0.67 o 
  -1   1  11       56.51       48.01      2.29 o 
   0   1  11        6.20        6.09      1.25 o 
   1   1  11       21.70       18.17      2.29 o 
   2   1  11        5.13        5.94      0.97 o 
   3   1  11       10.89       11.98      0.52 o 
   4   1  11        0.59        1.36      0.43 o 
   5   1  11        1.18        2.10      0.55 o 
   6   1  11        0.03       -0.42      0.57 o 
   7   1  11        1.59        1.12      0.74 o 
  -4   2  11        0.20        0.08      0.54 o 
  -3   2  11        0.10       -0.12      0.60 o 
  -2   2  11       12.65       13.68      1.12 o 
  -1   2  11       21.26       25.63      1.76 o 
   0   2  11      167.77      153.93      4.62 o 
   1   2  11       15.65       13.88      1.14 o 
   2   2  11       90.70       89.63      1.65 o 
   3   2  11       38.16       35.97      1.17 o 
   4   2  11       85.23       81.79      1.48 o 
   5   2  11        4.82        5.16      0.59 o 
   6   2  11        0.03       -0.71      0.57 o 
   7   2  11        2.64        2.95      0.78 o 
  -4   3  11        0.85        0.38      0.83 o 
  -3   3  11        0.33       -0.08      0.44 o 
  -2   3  11       21.76       20.35      0.93 o 
  -1   3  11        3.04        4.55      0.48 o 
   0   3  11        1.77        3.59      0.39 o 
   1   3  11      165.37      167.15      2.36 o 
   2   3  11        3.70        4.65      0.48 o 
   3   3  11      214.72      210.00      3.97 o 
   4   3  11        0.25       -0.17      0.41 o 
   5   3  11        0.04       -0.05      0.55 o 
   6   3  11        1.34        0.26      0.59 o 
   7   3  11        0.38        0.98      0.69 o 
  -4   4  11        4.71        3.99      0.86 o 
  -3   4  11        2.13        1.27      0.58 o 
  -2   4  11        0.10        0.48      0.44 o 
  -1   4  11       38.60       37.17      1.28 o 
   0   4  11        1.82        2.90      0.51 o 
   1   4  11       21.39       20.35      0.80 o 
   2   4  11        1.08        1.51      0.47 o 
   3   4  11        5.41        5.82      0.51 o 
   4   4  11       23.62       21.47      0.81 o 
   5   4  11        7.25        8.32      0.79 o 
   6   4  11        3.50        3.24      0.66 o 
   7   4  11        0.50        1.18      0.73 o 
  -3   5  11        7.49        9.21      0.81 o 
  -2   5  11        6.39        8.05      0.69 o 
  -1   5  11        5.30        7.42      0.61 o 
   0   5  11        1.99        2.13      0.53 o 
   1   5  11        4.40        4.28      0.51 o 
   2   5  11        5.95        8.12      0.87 o 
   3   5  11       14.93       15.23      0.68 o 
   4   5  11        0.87        1.23      0.56 o 
   5   5  11       27.27       28.94      1.37 o 
   6   5  11       10.69       13.34      0.87 o 
  -2   6  11        0.61        0.23      0.68 o 
  -1   6  11        6.11        7.03      0.73 o 
   0   6  11        0.87        0.25      0.90 o 
   1   6  11        0.01       -0.05      0.56 o 
   2   6  11        6.62        7.19      0.64 o 
   3   6  11        1.12        2.22      0.53 o 
   4   6  11        0.02       -0.16      0.58 o 
   5   6  11       14.50       13.32      0.77 o 
   6   6  11        8.80        8.47      0.87 o 
   0   7  11        0.09       -0.95      0.69 o 
   1   7  11        1.31        3.36      0.72 o 
   2   7  11        2.59        2.11      0.66 o 
   3   7  11        9.84       11.73      1.61 o 
   4   7  11        1.47        2.78      0.64 o 
  -1  -5  12        0.57        0.83      0.71 o 
   0  -5  12        3.46        4.28      0.74 o 
   1  -5  12        8.40       10.05      1.09 o 
   2  -5  12        6.86        6.70      0.82 o 
  -2  -4  12        0.65        0.16      0.61 o 
  -1  -4  12        0.01        0.15      0.56 o 
   0  -4  12        1.18        0.44      0.56 o 
   1  -4  12        2.29        3.03      0.60 o 
   2  -4  12        0.90        0.66      0.62 o 
   3  -4  12        0.41        0.97      0.68 o 
   4  -4  12        6.19        7.91      0.85 o 
  -3  -3  12        3.01        4.26      0.59 o 
  -2  -3  12       21.70       25.13      1.35 o 
  -1  -3  12        1.03        1.79      0.69 o 
   0  -3  12        5.16        5.04      0.75 o 
   1  -3  12        1.38        2.11      0.69 o 
   2  -3  12        0.36        0.17      0.51 o 
   3  -3  12        1.29        0.33      0.70 o 
   4  -3  12        0.00        0.25      0.63 o 
   5  -3  12       25.46       27.20      1.08 o 
  -4  -2  12        0.02        0.15      0.64 o 
  -3  -2  12        3.98        2.21      0.98 o 
  -2  -2  12        0.11       -0.86      0.60 o 
  -1  -2  12        2.66        3.59      0.52 o 
   0  -2  12        2.04        2.46      0.48 o 
   1  -2  12       38.70       35.10      0.98 o 
   2  -2  12        2.84        2.38      0.68 o 
   3  -2  12        7.60        9.11      0.98 o 
   4  -2  12       15.01       14.12      0.87 o 
   5  -2  12        0.10        0.05      1.01 o 
   6  -2  12        3.13        4.04      0.82 o 
  -4  -1  12        0.34        0.90      0.80 o 
  -3  -1  12        0.14        0.76      0.68 o 
  -2  -1  12        0.13        1.03      0.46 o 
  -1  -1  12        5.70        6.05      0.76 o 
   0  -1  12       49.36       46.53      2.91 o 
   1  -1  12       16.51       15.37      1.21 o 
   2  -1  12       69.62       69.49      1.29 o 
   3  -1  12        2.74        2.94      0.58 o 
   4  -1  12       51.63       55.28      1.17 o 
   5  -1  12        1.42        0.34      0.57 o 
   6  -1  12        0.02       -0.28      0.67 o 
  -4   0  12        1.60        2.37      0.80 o 
  -3   0  12        5.15        5.17      0.71 o 
  -2   0  12        3.70        3.98      0.44 o 
  -1   0  12        5.63        5.02      1.37 o 
   0   0  12       12.91       12.98      1.77 o 
   1   0  12       21.59       17.85      1.61 o 
   2   0  12        4.90        4.59      1.01 o 
   3   0  12        0.84        1.14      0.43 o 
   4   0  12        0.01        0.39      0.54 o 
   5   0  12        9.65        9.77      0.84 o 
   6   0  12        1.65        2.12      0.68 o 
  -4   1  12        0.32        0.96      0.79 o 
  -3   1  12        0.52       -0.70      0.61 o 
  -2   1  12        3.18        2.25      0.49 o 
  -1   1  12        3.53        4.51      1.36 o 
   0   1  12        1.38        1.64      1.28 o 
   1   1  12        4.69        4.73      1.35 o 
   2   1  12       41.36       35.85      1.76 o 
   3   1  12       87.53       88.56      1.59 o 
   4   1  12       21.34       21.83      0.88 o 
   5   1  12        2.97        2.47      0.54 o 
   6   1  12       10.48       12.21      0.78 o 
   7   1  12        1.91        1.72      0.77 o 
  -4   2  12        6.15        6.49      1.02 o 
  -3   2  12        4.14        3.72      0.71 o 
  -2   2  12        0.04       -0.16      0.40 o 
  -1   2  12       11.09        9.11      1.55 o 
   0   2  12       36.89       35.15      2.11 o 
   1   2  12       13.69       13.20      1.65 o 
   2   2  12       19.70       18.52      1.40 o 
   3   2  12       48.47       47.82      0.99 o 
   4   2  12       14.73       15.60      1.15 o 
   5   2  12       30.59       29.85      1.85 o 
   6   2  12       10.85       10.68      0.75 o 
   7   2  12        4.32        4.17      1.17 o 
  -3   3  12        3.28        4.89      0.90 o 
  -2   3  12        2.05        2.33      0.86 o 
  -1   3  12        5.66        7.23      0.47 o 
   0   3  12        3.36        3.21      0.67 o 
   1   3  12       13.39       14.47      0.81 o 
   2   3  12        2.54        2.31      0.39 o 
   3   3  12       69.57       69.32      1.34 o 
   4   3  12        1.32        1.82      0.43 o 
   5   3  12       39.23       41.89      1.13 o 
   6   3  12        0.33       -0.62      0.58 o 
   7   3  12        0.04       -0.67      0.66 o 
  -3   4  12        0.48       -0.73      0.83 o 
  -2   4  12        0.89        2.15      0.73 o 
  -1   4  12        3.67        4.40      0.68 o 
   0   4  12        2.28        2.46      0.60 o 
   1   4  12       23.90       22.16      0.88 o 
   2   4  12       12.72       15.19      0.64 o 
   3   4  12       16.07       15.22      0.78 o 
   4   4  12        1.89        2.39      0.49 o 
   5   4  12        0.24        0.22      0.56 o 
   6   4  12        0.00       -0.98      0.94 o 
  -2   5  12       10.49       12.88      1.95 o 
  -1   5  12        3.55        5.33      1.26 o 
   0   5  12       15.93       19.21      1.01 o 
   1   5  12        2.52        1.38      0.71 o 
   2   5  12        3.78        4.07      0.65 o 
   3   5  12        0.09       -0.62      0.41 o 
   4   5  12        1.43        1.92      0.56 o 
   5   5  12        8.16        8.50      0.75 o 
   6   5  12        1.06        1.45      0.70 o 
  -1   6  12       16.48       18.32      0.90 o 
   0   6  12        0.28        0.42      0.58 o 
   1   6  12       10.37       12.53      0.70 o 
   2   6  12        0.26       -0.05      0.60 o 
   3   6  12        0.19       -0.02      0.55 o 
   4   6  12        0.00       -0.74      0.61 o 
   5   6  12        2.83        3.18      0.64 o 
   2   7  12        1.65        2.09      0.72 o 
  -1  -4  13        1.42        1.25      0.87 o 
   0  -4  13        0.11        0.11      0.82 o 
   1  -4  13        3.24        4.09      0.60 o 
   2  -4  13        4.22        4.45      0.68 o 
  -2  -3  13        0.25        0.08      0.79 o 
  -1  -3  13        0.14       -0.21      0.87 o 
   0  -3  13       26.28       27.57      1.22 o 
   1  -3  13        0.29        0.06      0.70 o 
   2  -3  13        0.09       -0.76      0.72 o 
   3  -3  13        0.87        0.21      0.56 o 
   4  -3  13        8.50       10.09      0.77 o 
  -3  -2  13        0.02        0.90      0.77 o 
  -2  -2  13        7.01        6.63      1.04 o 
  -1  -2  13        0.43        0.44      0.60 o 
   0  -2  13        0.01        0.26      0.60 o 
   1  -2  13       15.75       17.21      0.72 o 
   2  -2  13        1.25        2.14      0.67 o 
   3  -2  13        3.32        3.40      0.77 o 
   4  -2  13        0.71        1.07      0.55 o 
   5  -2  13        9.11       10.87      0.80 o 
  -3  -1  13        1.55        2.55      1.02 o 
  -2  -1  13        0.68        0.70      0.45 o 
  -1  -1  13        0.03        0.38      1.08 o 
   0  -1  13        0.09        0.34      0.58 o 
   1  -1  13        5.37        5.87      0.69 o 
   2  -1  13        4.46        5.01      0.44 o 
   3  -1  13       33.69       34.57      1.06 o 
   4  -1  13        9.56       11.20      1.43 o 
   5  -1  13        1.47        0.77      0.60 o 
  -3   0  13       11.12       12.68      1.09 o 
  -2   0  13       10.02       10.46      0.93 o 
  -1   0  13       12.45       12.90      1.66 o 
   0   0  13       31.97       25.96      2.86 o 
   1   0  13        0.29        0.33      1.24 o 
   2   0  13        5.62        3.57      1.30 o 
   3   0  13        0.47        0.38      0.50 o 
   4   0  13        8.46        7.94      0.67 o 
   5   0  13        5.34        4.92      0.56 o 
   6   0  13        2.86        2.97      0.71 o 
  -3   1  13        0.52       -0.07      0.64 o 
  -2   1  13        8.44        6.84      0.84 o 
  -1   1  13        3.45        0.98      1.31 o 
   0   1  13        0.23       -0.89      1.17 o 
   1   1  13       38.56       42.24      2.40 o 
   2   1  13        3.57        4.24      1.04 o 
   3   1  13        0.40        0.37      0.40 o 
   4   1  13        8.77        6.98      0.65 o 
   5   1  13        6.14        7.10      0.56 o 
   6   1  13        4.05        5.33      0.93 o 
  -3   2  13        1.37        1.12      0.68 o 
  -2   2  13        0.10        0.09      0.75 o 
  -1   2  13        0.09       -0.60      1.35 o 
   0   2  13        4.85        5.93      1.52 o 
   1   2  13        0.49       -0.67      1.30 o 
   2   2  13        0.25        0.79      0.95 o 
   3   2  13       10.34        9.32      0.41 o 
   4   2  13       31.26       30.12      1.06 o 
   5   2  13       22.69       21.84      0.96 o 
   6   2  13       19.87       18.34      1.05 o 
  -2   3  13        3.22        3.14      0.79 o 
  -1   3  13        0.80        0.52      0.73 o 
   0   3  13        0.15        1.66      1.42 o 
   1   3  13        0.22       -0.43      2.89 o 
   2   3  13        0.15        0.56      0.61 o 
   3   3  13        1.92        1.96      0.42 o 
   4   3  13       10.64       11.15      0.75 o 
   5   3  13       53.20       56.42      1.26 o 
   6   3  13        1.43        3.08      0.67 o 
  -2   4  13        3.09        3.29      0.77 o 
  -1   4  13        6.46        6.78      0.72 o 
   0   4  13        0.01       -0.33      0.40 o 
   1   4  13        1.66        1.07      0.41 o 
   2   4  13        0.41        0.01      0.42 o 
   3   4  13        1.01        1.77      0.48 o 
   4   4  13        0.03       -0.20      0.53 o 
   5   4  13        5.07        4.62      0.73 o 
  -1   5  13        0.05        0.41      0.83 o 
   0   5  13        0.93        1.76      1.06 o 
   1   5  13        4.15        6.53      0.78 o 
   2   5  13        3.76        3.89      0.69 o 
   3   5  13        0.03        0.19      0.64 o 
   4   5  13        1.89        1.79      0.56 o 
   5   5  13        0.21       -0.69      0.61 o 
   1   6  13        6.65        5.95      0.91 o 
   2   6  13        1.88        1.55      0.80 o 
   3   6  13        6.46        8.65      0.63 o 
   0  -3  14        0.00        0.13      0.95 o 
   1  -3  14        0.08       -1.07      0.72 o 
   2  -3  14        0.19        0.43      0.79 o 
  -1  -2  14        0.26        0.34      0.90 o 
   0  -2  14       18.27       18.61      1.23 o 
   1  -2  14        0.22       -0.47      0.44 o 
   2  -2  14        5.33        5.59      0.75 o 
   3  -2  14        0.56        0.47      0.75 o 
   4  -2  14        6.06        5.70      0.90 o 
  -2  -1  14        0.20        0.38      0.94 o 
  -1  -1  14        0.95       -0.09      0.79 o 
   0  -1  14        7.85        8.05      0.80 o 
   1  -1  14        6.98        6.74      1.91 o 
   2  -1  14        0.66       -0.22      0.70 o 
   3  -1  14        0.54        1.00      0.57 o 
   4  -1  14        9.35       10.68      0.92 o 
  -2   0  14        2.74        4.23      0.94 o 
  -1   0  14        0.67       -0.21      1.54 o 
   0   0  14        6.49        6.88      1.65 o 
   1   0  14        0.10        0.12      1.40 o 
   2   0  14        2.97        1.30      1.41 o 
   3   0  14        0.40        0.90      0.44 o 
   4   0  14        0.72        0.60      0.59 o 
   5   0  14        0.94        0.45      0.72 o 
  -2   1  14        1.37        1.53      0.95 o 
  -1   1  14       12.22       12.93      1.88 o 
   0   1  14        0.10        0.05      2.13 o 
   1   1  14        0.20       -1.90      1.27 o 
   2   1  14        0.47       -0.39      1.37 o 
   3   1  14        3.77        4.28      0.68 o 
   4   1  14       10.96       11.55      0.71 o 
   5   1  14        4.27        4.01      0.76 o 
  -2   2  14       15.19       18.15      1.15 o 
  -1   2  14        1.38        1.97      1.86 o 
   0   2  14        4.62        4.75      1.54 o 
   1   2  14        0.30        0.60      1.43 o 
   2   2  14        6.94        8.00      1.60 o 
   3   2  14        0.42       -0.02      0.64 o 
   4   2  14        0.01        0.53      0.55 o 
   5   2  14        8.85        8.26      0.81 o 
  -1   3  14        0.00       -0.54      1.05 o 
   0   3  14        0.26       -0.87      1.49 o 
   1   3  14        0.32        1.09      1.50 o 
   2   3  14        9.87       10.40      1.05 o 
   3   3  14        3.73        4.45      0.76 o 
   4   3  14        0.04       -0.29      0.58 o 
   5   3  14        4.67        4.48      0.82 o 
   0   4  14        4.55        4.73      0.96 o 
   1   4  14        0.83        1.00      0.87 o 
   2   4  14        0.01       -0.39      0.82 o 
   3   4  14        3.77        2.99      0.72 o 
   4   4  14        1.92        2.07      0.58 o 
   1   5  14        0.15        1.11      0.69 o 
   2   5  14        4.69        6.81      0.81 o 
   3   5  14        1.94        1.65      0.70 o 
   0  -1  15        2.13        0.87      2.04 o 
   1  -1  15        0.38        0.19      0.75 o 
   2  -1  15        0.51        1.99      0.87 o 
   3  -1  15        0.05       -0.03      0.70 o 
   0   0  15        4.83        2.68      1.77 o 
   1   0  15        2.24        1.79      1.67 o 
   2   0  15        0.42        0.05      1.55 o 
   3   0  15        0.10       -0.42      0.88 o 
   0   1  15        0.31        0.51      1.57 o 
   1   1  15        0.94        1.38      1.74 o 
   2   1  15        2.67        3.55      1.68 o 
   3   1  15        3.01        3.90      0.75 o 
   4   1  15        0.50        0.13      0.53 o 
   0   2  15        4.61        5.50      1.72 o 
   1   2  15        2.66        4.33      1.56 o 
   2   2  15        1.52        0.86      1.60 o 
   3   2  15        0.32        1.54      0.76 o 
   4   2  15        0.43        0.70      0.84 o 
   1   3  15        0.00       -1.97      1.99 o 
   2   3  15        0.70        0.98      2.02 o 
   3   3  15        0.91        0.19      0.76 o 
                                                 
